# Supplementary material for: Dynamic interchange of local residue–residue interactions in the largely extended single alpha-helix in Drebrin
Source: Biochem J. 2025 Apr 23;482(8):383–99. doi: 10.1042/BCJ20253036 (PMC12203971; doi:10.1042/BCJ20253036)
Supplement: Online supplementary tables [file BCJ-482-08-BCJ20253036-s002.xlsx]

## Sheet: Table S4
Table S4. Correspondence of different ensembles to selected experimental data
Ensemble	No. of confomers	RMSD to CA chemical shift	Correlation with CA secondary chemical shift	RMSD to CB chemical shift	Correlation with CB secondary chemical shift	SAXS Chi2	RMSD to HA chemical shift	Correlation with HA secondary chemical shift
Primary pool 1	5000	0.67	0.791	0.62	0.205	3.01	0.08	0.522
Primary pool 2	5000	0.66	0.792	0.62	0.2	2.95	0.08	0.514
Primary pool 3	5000	0.66	0.794	0.62	0.211	3.01	0.08	0.531
Primary pool 4	5000	0.67	0.787	0.62	0.203	3.03	0.08	0.523
Primary pool 5	5000	0.662	0.79	0.625	0.203	2.95	0.079	0.53
Selected from primary 1 (CA+CB chem. shifts+SAXS)	37	0.31	0.95	0.38	0.56	1.07	0.12	0.61
Selected from primary 2 (CA+CB chem. shifts+SAXS)	30	0.31	0.95	0.38	0.55	1.08	0.12	0.63
Selected from primary 3 (CA+CB chem. shifts+SAXS)	22	0.3	0.95	0.4	0.5	1.08	0.12	0.58
Selected from primary 4 (CA+CB chem. shifts+SAXS)	26	0.34	0.94	0.4	0.46	1.05	0.1	0.67
Selected from primary 5 (CA+CB chem. shifts+SAXS)	39	0.31	0.96	0.4	0.52	1.06	0.11	0.63
Selected from primary 1 (CA+CB chem. shifts)	26	0.205	0.98	0.35	0.61	2.22	0.13	0.58
Selected from primary 2 (CA+CB chem. shifts)	56	0.23	0.98	0.35	0.61	2.55	0.12	0.69
Selected from primary 3 (CA+CB chem. shifts)	35	0.21	0.98	0.35	0.62	2.63	0.12	0.64
Selected from primary 4 (CA+CB chem. shifts)	45	0.22	0.98	0.35	0.62	2.31	0.12	0.68
Selected from primary 5 (CA+CB chem. shifts)	41	0.21	0.98	0.37	0.6	2.6	0.11	0.69
Selected from primary 1 (SAXS)	7	0.8	0.68	0.82	0.18	0.997	0.15	0.45
Selected from primary 2 (SAXS)	8	0.89	0.57	0.83	0.11	1.01	0.14	0.31
Selected from primary 3 (SAXS)	4	0.87	0.66	0.83	0.05	1.02	0.13	0.39
Selected from primary 4 (SAXS)	14	0.77	0.7	0.72	0.25	0.996	0.12	0.51
Selected from primary 5 (SAXS)	2	1.15	0.46	0.93	0.13	1.01	0.22	-0.08
Secondary pool	5043	0.36	0.93	0.39	0.53	1.16	0.11	0.65
Final ensemble selected from the secondary pool (CA+CB chem. shifts+SAXS)	60	0.22	0.98	0.31	0.68	1.073	0.12	0.65

## Sheet: Table S5
Table S5. Experimental and calculated chemical shifts for the final ensemble
Residue nr.	C secondary	ChemShifts (C_secondary) CALC	C	ChemShifts (C) CALC	CA secondary	ChemShifts (CA_secondary) CALC	CA	ChemShifts (CA) CALC	CB secondary	ChemShifts (CB_secondary) CALC	CB	ChemShifts (CB) CALC	H secondary	ChemShifts (H_secondary) CALC	H	ChemShifts (H) CALC	HA secondary	ChemShifts (HA_secondary) CALC	HA	ChemShifts (HA) CALC	N secondary	ChemShifts (N_secondary) CALC	N	ChemShifts (N) CALC
	Exp.	Calc.	Exp.	Calc.	Exp.	Calc.	Exp.	Calc.	Exp.	Calc.	Exp.	Calc.	Exp.	Calc.	Exp.	Calc.	Exp.	Calc.	Exp.	Calc.	Exp.	Calc.	Exp.	Calc.
9	-0.12	0.4	176.36	176.88	0.25	0.34	56.43	56.52	0.04	0.1	32.87	32.93	-0.4	-0.24	7.99	8.15	0.07	0.03	4.27	4.23	-1.08	-3.33	121.61	119.37
10	0.13	0.36	176.27	176.5	0.18	0.47	56.33	56.62	0.07	-0.07	30.75	30.61	-0.1	-0.29	8.23	8.04	0.09	-0.06	4.3	4.14	-0.02	-2.67	122.41	119.76
11	0.07	-0.22	175.87	175.58	-0.01	0.33	61.2	61.54	0.34	0	38.85	38.51	-0.04	-0.52	8.15	7.67	0.11	-0.03	4.15	4.01	-0.54	-5.63	121.66	116.57
12	0.23	0.5	175.39	175.66	0.88	1.33	53.77	54.22	0.1	0.53	38.83	39.25	-0.1	-0.33	8.48	8.25	0.09	-0.05	4.71	4.57	0	-4.34	122.81	118.47
13	0.41	0.55	176.68	176.82	0.78	0.84	57.09	57.15	0.03	0.2	30.58	30.75	0.04	-0.41	8.39	7.94	-0.03	-0.02	4.2	4.21	0.12	-4.12	122.01	117.76
14	1.06	1.2	177.39	177.53	1.3	1.33	57.88	57.91	-0.48	-0.48	29.71	29.71	-0.04	-0.34	8.5	8.2	-0.06	-0.09	4.12	4.09	-1.82	-4.45	120.77	118.14
15	1.16	1.26	176.75	176.85	1.21	1.38	56.97	57.14	-0.35	-0.24	29.06	29.17	-0.06	-0.31	8.24	7.98	0.01	-0.06	4.16	4.09	-1.11	-2.67	119.86	118.29
16	1.14	1.13	176.66	176.65	1.3	1.35	59.16	59.21	-0.73	-0.57	38.93	39.1	-0.22	-0.35	8.14	8.01	-0.01	-0.15	4.47	4.33	-1.11	-2.64	120.46	118.92
17	3.97	3.81	177.34	177.19	1.23	1.56	58.5	58.82	-0.18	0.07	29.32	29.57	0.18	0.25	7.97	8.04	0.03	-0.08	4.55	4.44	-1.4	0.53	121.47	123.4
18	1.83	2.03	177.94	178.14	2.55	2.13	59.12	58.7	-0.33	-0.71	29.85	29.48	0.43	0.52	8.16	8.25	-0.01	0.02	4.01	4.03	-0.22	-2.74	121.26	118.73
19	1.6	1.8	177.26	177.46	2.06	2.1	57.88	57.93	-0.96	-0.44	28.45	28.97	-0.28	-0.33	8.1	8.05	-0.1	-0.15	4.06	4.01	-0.98	-3.88	120.47	117.56
20	2.03	1.26	179.77	179	1.67	1.52	54.25	54.11	-0.65	-0.49	18.42	18.57	-0.17	-0.58	8.16	7.75	-0.05	-0.19	4.15	4.02	-2.61	-4.27	123.06	121.41
21	1.48	1.72	178.25	178.49	1.65	1.84	58.08	58.27	-0.39	-0.46	32.42	32.35	-0.27	-0.32	7.99	7.94	-0.04	-0.19	4.14	3.99	-1.08	-3.81	119.7	116.98
22	2.09	1.56	178.69	178.17	1.96	2.18	58.5	58.72	-0.51	-0.36	32.37	32.52	-0.39	-0.49	7.99	7.89	-0.05	-0.12	4.15	4.08	-1.58	-3.44	120.98	119.12
23	2.28	1.72	178.79	178.23	2.52	2.1	59.29	58.87	-0.92	-0.61	29.27	29.57	-0.11	-0.34	8.35	8.13	-0.04	-0.16	4.15	4.03	-2.12	-3.22	119.86	118.76
24	1.93	1.54	178.52	178.13	2.29	1.94	59.04	58.69	-0.5	-0.47	29.67	29.7	-0.29	-0.38	8.17	8.08	-0.02	-0.19	4.15	3.98	-1.4	-3.54	120.5	118.36
25	2.85	1.96	179.33	178.44	2.42	2.12	59.06	58.76	-0.33	-0.31	29.72	29.75	-0.29	-0.31	8.1	8.08	-0.06	-0.13	4.09	4.02	-1.78	-2.81	119.82	118.78
26	2.1	1.61	179.48	178.99	3.02	2.51	58.19	57.68	-0.51	-0.25	41.63	41.89	-0.14	-0.38	8.08	7.84	-0.02	-0.17	4.18	4.03	-1.91	-3.53	121.13	119.5
27	2.83	2.23	179.02	178.42	2.99	2.73	59.02	58.75	-0.58	-0.58	30	30	-0.19	-0.3	8.09	7.98	-0.04	-0.17	4.15	4.02	-1.74	-4.23	120.45	117.96
28	2.88	1.92	179.35	178.39	2.87	2.75	59.24	59.12	-0.65	-0.76	32.3	32.19	-0.31	-0.41	8.15	8.04	-0.14	-0.22	4.09	4.01	-3.48	-4.61	119.68	118.56
29	2.21	1.7	178.71	178.2	2.11	2.1	58.88	58.87	-0.82	-0.56	29.37	29.63	-0.37	-0.39	8.09	8.07	0.05	-0.17	4.24	4.02	-1.03	-3.03	120.95	118.95
30	2.82	1.84	179.41	178.43	2.54	2.33	59.29	59.08	-0.47	-0.52	29.7	29.65	-0.21	-0.24	8.25	8.23	-0.05	-0.17	4.12	4	-1.29	-2.88	120.61	119.01
31	2.73	2.23	179.2	178.7	2.58	2.41	59.14	58.97	-0.51	-0.55	29.64	29.61	-0.21	-0.27	8.23	8.17	-0.1	-0.14	4.06	4.02	-2.15	-3.34	119.78	118.59
32	2.62	2.01	178.89	178.28	2.41	2.56	58.53	58.67	-0.52	-0.34	30.08	30.26	-0.23	-0.44	8.12	7.91	-0.09	-0.18	4.09	4	-1.29	-4.67	121.29	117.91
33	1.98	2.37	178.44	178.82	2.88	2.63	59.18	58.93	-0.35	-0.57	32.56	32.34	-0.31	-0.38	8.11	8.04	-0.07	-0.18	4.15	4.04	-3.02	-4.69	120.31	118.64
34	2.18	2.3	178.47	178.59	2.54	2.82	58.96	59.24	-0.26	-0.83	32.58	32.01	-0.31	-0.17	8.03	8.17	0.01	-0.2	4.17	3.97	-2.79	-3.5	119.87	119.16
35	2.47	1.27	180.16	178.96	1.74	1.96	54.35	54.57	-0.62	-0.54	18.33	18.41	-0.37	-0.3	7.88	7.95	0.07	-0.09	4.24	4.08	-3.38	-4.4	121.44	120.42
36	1.26	1.41	178.51	178.66	2.21	2.1	57.54	57.43	-0.3	0.05	41.86	42.2	-0.22	-0.25	7.95	7.92	0	-0.09	4.2	4.11	0.12	-3.34	120.98	117.52
37	2.47	1.72	178.84	178.09	2.37	2.59	56.71	56.94	-0.26	-0.12	40.75	40.89	-0.02	-0.16	8.29	8.15	-0.04	-0.09	4.45	4.4	-0.6	-2.49	120.34	118.46
38	1.72	2.2	178.28	178.76	2.42	2.33	59.1	59.02	-0.46	-0.51	29.63	29.58	-0.12	-0.17	8.23	8.17	0.03	-0.17	4.21	4.01	-0.85	-2.02	120.53	119.37
39	2.61	2.07	178.79	178.25	3.06	2.97	59.14	59.04	-0.8	-0.41	29.72	30.11	-0.31	-0.33	8.01	7.99	0.04	-0.16	4.21	4.01	-1.72	-3.8	120.4	118.32
40	2.41	1.64	179.58	178.8	2.64	2.53	57.67	57.56	-0.7	-0.38	41.52	41.84	-0.07	-0.32	8.23	7.98	-0.05	-0.17	4.19	4.07	-3.77	-4.69	119.95	119.03
41	2.69	2.38	178.5	178.2	3.31	3.26	59.23	59.19	-0.71	-0.49	29.86	30.09	-0.19	-0.28	8.01	7.93	-0.02	-0.16	4.12	3.98	-1.44	-3.53	120.2	118.11
42	2.57	1.19	178.19	176.81	2.69	2.85	60.58	60.74	-0.87	-0.51	38.82	39.17	-0.13	0.03	8.21	8.37	-0.12	-0.26	4.44	4.3	-2.07	-2.59	119.88	119.35
43	2.96	2.69	178.86	178.59	2.69	2.7	59.08	59.09	-0.6	-0.86	29.69	29.42	0.01	-0.12	8.38	8.25	-0.02	-0.2	4.12	3.94	-2.98	-4.23	119.94	118.69
44	2.71	2.17	178.68	178.15	2.96	2.85	58.9	58.79	-1.19	-0.64	28.26	28.82	-0.16	-0.32	8.26	8.1	-0.11	-0.19	4.09	4.01	-1.48	-3.11	119.87	118.24
45	2.7	2.44	179.05	178.79	2.81	2.48	59.33	59	-0.85	-0.51	29.36	29.69	-0.17	-0.36	8.32	8.13	-0.12	-0.2	4.08	4	-1.94	-2.86	120.46	119.54
46	2.18	1.65	178.7	178.17	2.57	2.66	58.77	58.86	-0.64	-0.38	29.73	29.99	-0.22	-0.57	8.12	7.77	-0.11	-0.21	4.06	3.96	-1.52	-4.45	120.85	117.92
47	2.79	1.83	178.99	178.03	3.15	2.79	58.7	58.34	-0.47	-0.67	32.25	32.05	-0.31	-0.38	8.14	8.06	-0.21	-0.36	4.21	4.05	-2.86	-3.38	118.95	118.43
48	2.23	2.26	178.69	178.72	2.3	2.53	58.88	59.11	-0.98	-0.42	29.11	29.67	-0.36	-0.39	8.13	8.1	0.05	-0.17	4.22	3.99	-1.24	-3.16	120.85	118.93
49	2.74	2.09	178.71	178.06	2.96	2.93	58.9	58.87	-1.37	-0.67	28.09	28.78	-0.26	-0.43	8.16	7.98	-0.11	-0.19	4.09	4.01	-0.84	-2.8	120.51	118.55
50	2.76	2.43	179.11	178.78	2.8	2.54	59.32	59.06	-0.84	-0.64	29.37	29.57	-0.18	-0.34	8.31	8.15	-0.1	-0.21	4.1	3.98	-2.55	-2.64	119.85	119.76
51	2.66	2.14	178.9	178.38	3.13	3.11	59.29	59.27	-0.6	-0.59	29.98	29.99	-0.28	-0.43	8.11	7.96	-0.03	-0.2	4.12	3.95	-1.56	-3.91	120.87	118.51
52	3.12	2.21	178.88	177.97	3.15	2.93	58.95	58.73	-1.3	-0.75	28.24	28.79	-0.28	-0.39	8.21	8.11	-0.15	-0.22	4.09	4.03	-2.55	-3.73	119.48	118.31
53	2.82	2.06	179.24	178.48	2.67	2.32	59.35	59	-0.81	-0.51	29.35	29.66	-0.2	-0.41	8.31	8.11	-0.06	-0.16	4.11	4.01	-2.03	-2.53	120.35	119.85
54	2.21	2.1	178.18	178.07	2.92	2.78	58.86	58.72	-1.65	-0.61	27.81	28.84	-0.23	-0.36	8.19	8.06	-0.15	-0.15	4.05	4.05	-0.94	-2.7	120.41	118.65
55	2.91	2	179.38	178.46	2.63	2.44	59.33	59.14	-0.75	-0.57	29.48	29.66	-0.19	-0.3	8.33	8.22	-0.09	-0.22	4.12	3.99	-2.21	-2.38	120.16	119.99
56	1.97	2.32	178.44	178.78	2.37	2.45	58.93	59.01	-1.09	-0.59	29.06	29.56	-0.33	-0.37	8.11	8.07	0.02	-0.13	4.18	4.03	-1.62	-3.27	120.31	118.66
57	2.87	1.89	179.16	178.17	3.48	2.98	59.67	59.17	-0.31	-0.56	30.33	30.08	-0.32	-0.4	8.07	7.99	-0.21	-0.28	3.98	3.91	-2.26	-4.27	120.15	118.15
58	2.48	2.36	178.73	178.62	2.65	2.49	59.07	58.92	-0.33	-0.52	29.9	29.72	-0.34	-0.4	8.18	8.11	-0.08	-0.11	4.12	4.09	-3.52	-4.51	119.09	118.1
59	2.47	2.24	178.63	178.4	3.4	3.18	59.4	59.18	-0.46	-0.47	30.16	30.15	-0.26	-0.42	8.11	7.95	-0.13	-0.19	4.04	3.98	-1.91	-4.35	120.54	118.1
60	3.01	2.06	178.74	177.79	2.8	2.81	58.77	58.78	-0.58	-0.54	30.09	30.13	-0.25	-0.38	8.14	8.01	-0.09	-0.14	4.1	4.05	-4.23	-5.3	118.58	117.51
61	2.24	1.86	177.65	177.28	2.67	2.43	60.2	59.97	-0.82	-0.16	37.94	38.59	-0.18	-0.33	8.06	7.91	-0.11	-0.2	4.37	4.29	-2.1	-4.19	119.97	117.88
62	2.57	2.05	178.25	177.74	2.58	2.52	58.35	58.29	-0.36	-0.48	30.41	30.29	-0.03	-0.15	8.14	8.02	-0.07	-0.2	4.13	4	-4.05	-4.96	119.87	118.95
63	1.66	1.75	177.91	178	1.79	1.83	58.21	58.25	-0.36	-0.48	29.87	29.75	-0.35	-0.48	8.17	8.04	-0.06	-0.11	4.14	4.09	-3.18	-4.54	119.43	118.07
64	1.26	0.97	177.55	177.26	1.53	1.57	57.72	57.76	-0.51	-0.21	30.13	30.43	-0.51	-0.69	7.88	7.7	-0.01	-0.06	4.18	4.12	-2.64	-5.07	119.77	117.34
65	1.25	1.47	177.58	177.8	1.25	1.26	57.83	57.84	-0.28	-0.19	29.91	30	-0.4	-0.49	8.14	8.05	-0.06	-0.05	4.12	4.13	-2.72	-4.46	119.87	118.13
66	0.77	0.53	176.7	176.46	1.06	1.23	56.97	57.14	-0.3	-0.43	29.09	28.96	-0.29	-0.43	8.13	7.99	0.06	-0.12	4.23	4.05	-1.99	-3.63	119.37	117.74
67	1.02	0.99	176.82	176.79	0.92	1.04	56.76	56.88	-0.47	-0.38	29.07	29.15	-0.26	-0.44	8.15	7.97	0.04	-0.04	4.28	4.2	-1.45	-3.37	120.31	118.38
68	0.81	0.08	177.05	176.32	1.03	1.02	62.33	62.32	0	-0.14	38.56	38.42	-0.1	-0.54	8.07	7.63	-0.03	-0.01	4.03	4.05	-0.79	-4.12	121.32	117.99
69	0.66	0.25	177.24	176.83	0.93	0.87	57.42	57.37	-0.19	0.04	29.99	30.22	-0.23	-0.42	8.31	8.12	-0.04	0.03	4.19	4.26	-1.27	-5.84	123.6	119.03
70	0.58	0.07	177	176.48	1.06	1	57.63	57.57	-0.1	0.11	30.05	30.26	0.01	-0.16	8.35	8.18	0	0.12	4.12	4.23	-0.6	-3.62	121.17	118.15
71	0.48	-0.16	175.17	174.53	0.47	0.43	56.35	56.31	0.17	0.46	29.82	30.1	-0.22	-0.36	8.22	8.08	0.12	-0.05	4.64	4.47	-1.75	-2.76	118.34	117.33
72	0.25	0.41	176.2	176.36	0.57	0.53	56.47	56.43	0.17	-0.03	30.81	30.61	-0.25	-0.49	8.08	7.85	0.11	0.01	4.31	4.22	-1.74	-4.3	121.24	118.68
73	-0.67	0.04	175.39	176.09	0.45	0.22	56.42	56.19	0.09	0.2	30.77	30.88	-0.19	-0.43	8.24	8	0.1	0.02	4.32	4.24	-0.62	-5.52	122.64	117.75
74	-1.59	-1.07	175.39	175.91									-0.52	-0.33	7.95	8.14					4.85	-1.78	128.11	121.48

## Sheet: Table S6
Table S6. Radius of gyration and end-to-end distance of the models in the final ensemble
MODEL	Radius of gyration [A]	End-to-end distance (CA1-CA72) [A]
1	26.229	58.382
2	30.898	86.637
3	25.828	77.023
4	32.495	99.292
5	21.745	61.764
6	32.324	96.4
7	24.711	53.633
8	31.559	97.627
9	31.402	91.69
10	31.468	91.819
11	31.881	104.164
12	31.77	104.848
13	30.572	93.694
14	28.603	73.905
15	30.97	102.798
16	30.816	103.127
17	27.591	58.921
18	32.159	104.265
19	32.175	104.01
20	31.214	98.933
21	31.202	98.662
22	28.923	69.827
23	27.143	72.269
24	26.855	72.326
25	31.969	78.555
26	27.21	82.655
27	32.212	95.924
28	29.07	71.449
29	31.068	94.166
30	28.884	65.443
31	28.894	65.148
32	28.313	77.488
33	30.594	91.313
34	28.417	83.624
35	32.012	97.089
36	32.042	97.078
37	24.767	57.477
38	26.106	63.713
39	26.13	63.769
40	32.115	95.847
41	32.101	83.684
42	32.139	83.248
43	27.313	65.328
44	27.095	65.049
45	29.975	86.172
46	31.807	101.245
47	31.802	101.444
48	31.882	105.182
49	29.947	86.939
50	27.718	77.668
51	28.423	73.95
52	25.461	58.875
53	25.491	58.656
54	30.803	95.721
55	30.982	96.135
56	23.927	67.891
57	28.476	69.338
58	28.45	68.857
59	33.013	110.142
60	29.215	93.979

## Sheet: Table S7.
Table S7. Averaged DSSPCont results for the final ensemble
Residue		Secondary structure state probability (DSSP code)	state	ratio	for	mulktiple	states:	2
position	type	G	H	I	T	B	E	S	L
1	G	0	0	0	0	0	0	0	100
2	S	0	0	0	11	0	0	0	89
3	H	0	0	0	13	0	0	47	40
4	M	0	0	0	10	0	0	37	53
5	K	0	0	0	7	0	0	42	51
6	D	0	0	0	1	0	0	31	68
7	P	3	0	0	9	0	0	25	63
8	M	3	0	0	16	0	0	24	57
9	K	5	1	0	14	0	0	23	57
10	R	4	5	0	26	0	0	26	39
11	I	6	14	0	31	0	0	15	34
12	N	6	26	0	26	0	0	24	17
13	R	6	31	0	20	0	0	32	11
14	E	9	41	0	24	0	0	17	9
15	Q	7	46	0	22	0	0	10	15
16	F	5	53	0	12	0	0	10	20
17	W	2	66	0	9	0	0	12	11
18	E	2	70	0	17	0	0	10	2
19	Q	1	69	0	17	0	0	7	5
20	A	3	70	0	17	0	0	3	8
21	K	2	72	0	17	0	0	4	5
22	K	3	80	0	11	0	0	2	5
23	E	4	84	0	10	0	0	3	0
24	E	2	79	0	16	0	0	2	2
25	E	5	81	0	9	0	0	1	3
26	L	4	85	0	9	0	0	2	0
27	R	6	83	0	10	0	0	1	0
28	K	2	89	0	10	0	0	0	0
29	E	2	88	0	8	0	0	0	2
30	E	3	92	0	5	0	0	0	1
31	E	5	93	0	3	0	0	0	0
32	R	7	87	0	5	0	0	1	0
33	K	6	83	0	9	0	0	1	0
34	K	7	85	0	8	0	0	0	0
35	A	6	86	0	9	0	0	0	0
36	L	2	83	0	15	0	0	0	0
37	D	1	92	0	5	0	0	0	2
38	E	3	94	0	3	0	0	0	0
39	R	3	95	0	2	0	0	0	0
40	L	3	91	0	3	0	0	0	3
41	R	0	95	0	4	0	0	0	0
42	F	0	91	0	8	0	0	0	0
43	E	0	93	0	7	0	0	0	0
44	Q	2	97	0	1	0	0	0	0
45	E	2	94	0	4	0	0	0	0
46	R	2	92	0	4	0	0	0	2
47	M	1	95	0	4	0	0	0	0
48	E	1	97	0	3	0	0	0	0
49	Q	0	100	0	0	0	0	0	0
50	E	0	100	0	0	0	0	0	0
51	R	0	100	0	0	0	0	0	0
52	Q	0	100	0	0	0	0	0	0
53	E	0	92	0	8	0	0	0	0
54	Q	0	94	0	5	0	0	0	0
55	E	0	98	0	2	0	0	0	0
56	E	0	98	0	2	0	0	0	0
57	R	0	97	0	3	0	0	0	0
58	E	0	91	0	9	0	0	0	0
59	R	0	92	0	6	0	0	1	1
60	R	1	84	0	6	0	0	3	6
61	Y	3	74	0	14	0	0	5	4
62	R	4	67	0	15	0	0	4	10
63	E	5	58	0	25	0	0	10	2
64	R	9	55	0	25	0	0	7	4
65	E	9	49	0	23	0	0	11	9
66	Q	8	34	0	22	0	0	15	20
67	Q	8	30	0	32	0	0	5	24
68	I	6	28	0	24	0	0	20	22
69	E	7	26	0	21	1	0	19	26
70	E	6	17	0	29	0	0	40	9
71	H	2	3	0	35	0	0	38	21
72	R	1	0	0	27	1	0	19	52
73	R	0	0	0	11	0	0	0	89
74	K	0	0	0	0	0	0	0	100

## Sheet: Table S8
Table S8. Atom-atom distances indicating the presence of salt bridges in the final ensemble
MODEL	Residue 1	Atom 1	Residue 2	Atom 2	Distance [A]
1	21	NZ	25	OE1	2.81812
1	21	NZ	25	OE2	2.89705
1	33	NZ	37	OD1	2.73383
1	33	NZ	37	OD1	2.73383
1	32	NE	29	OE1	3.28344
1	32	NE	29	OE2	2.9914
1	41	NE	38	OE2	2.84798
1	46	NE	43	OE2	2.8259
1	51	NE	48	OE1	3.11238
1	51	NE	48	OE2	2.95628
1	59	NE	56	OE2	3.3766
1	73	NE	69	OE1	3.21319
1	73	NE	69	OE2	3.47786
1	32	NH1	29	OE1	2.75656
1	32	NH1	29	OE2	3.54097
1	39	NH1	43	OE1	3.67939
1	41	NH1	38	OE1	2.93656
1	41	NH1	38	OE2	3.14549
1	46	NH1	43	OE2	3.80906
1	46	NH1	50	OE2	3.18215
1	51	NH1	48	OE1	2.68037
1	51	NH1	48	OE2	3.97151
1	59	NH1	56	OE2	2.83051
1	73	NH1	69	OE1	2.89365
1	73	NH1	69	OE2	3.90068
1	39	NH2	43	OE1	2.96368
1	46	NH2	50	OE2	2.80745
1	60	NH2	56	OE1	3.45857
1	62	NH2	63	OE1	3.71987
2	5	NZ	6	OD1	2.67831
2	5	NZ	6	OD1	2.67831
2	33	NZ	37	OD1	3.91806
2	33	NZ	37	OD1	3.91806
2	32	NE	29	OE1	3.21689
2	41	NE	38	OE1	3.51683
2	41	NE	38	OE2	2.60364
2	51	NE	48	OE1	3.23442
2	51	NE	48	OE2	3.0853
2	59	NE	56	OE1	3.02824
2	59	NE	56	OE2	3.73265
2	72	NE	70	OE1	3.06331
2	73	NE	65	OE1	3.7019
2	10	NH1	14	OE1	3.85238
2	10	NH1	14	OE2	2.65651
2	32	NH1	29	OE1	2.76547
2	32	NH1	29	OE2	3.75271
2	41	NH1	38	OE1	2.78487
2	41	NH1	38	OE2	3.21872
2	51	NH1	48	OE1	2.73845
2	51	NH1	55	OE1	2.85892
2	51	NH1	48	OE2	3.94021
2	51	NH1	55	OE2	3.76083
2	59	NH1	56	OE1	3.57478
2	59	NH1	56	OE2	2.79037
2	72	NH1	70	OE1	2.76985
2	10	NH2	14	OE1	2.961
2	10	NH2	14	OE2	3.29407
2	41	NH2	45	OE1	3.07849
2	41	NH2	45	OE2	3.10637
2	51	NH2	55	OE1	3.08152
2	51	NH2	55	OE2	2.85814
2	59	NH2	55	OE1	3.46126
2	59	NH2	55	OE2	3.9899
2	62	NH2	65	OE2	2.92018
3	28	NZ	24	OE1	3.29655
3	28	NZ	25	OE1	2.67611
3	51	NE	48	OE1	2.64063
3	51	NE	48	OE2	3.14965
3	57	NE	53	OE1	3.9768
3	57	NE	53	OE2	2.86126
3	62	NE	65	OE1	2.8121
3	27	NH1	23	OE1	3.47832
3	51	NH1	48	OE1	3.83146
3	51	NH1	55	OE1	3.44086
3	51	NH1	48	OE2	2.81905
3	51	NH1	55	OE2	2.94285
3	57	NH1	53	OE1	2.87241
3	57	NH1	53	OE2	3.02806
3	59	NH1	56	OE2	3.93001
3	62	NH1	65	OE1	2.79494
3	62	NH1	58	OE2	2.80229
3	27	NH2	23	OE1	3.66079
3	27	NH2	23	OE2	3.83552
3	41	NH2	45	OE1	3.91367
3	46	NH2	50	OE2	2.89052
3	51	NH2	55	OE1	2.98411
3	51	NH2	55	OE2	3.46727
3	62	NH2	58	OE2	3.04833
4	9	NZ	18	OE1	2.91331
4	9	NZ	18	OE2	2.77206
4	22	NZ	25	OE1	2.73359
4	22	NZ	25	OE2	3.77959
4	28	NZ	31	OE1	3.77252
4	28	NZ	31	OE2	3.01794
4	10	NE	14	OE1	2.95558
4	27	NE	24	OE2	3.09365
4	46	NE	43	OE1	2.78602
4	57	NE	53	OE1	3.89738
4	10	NH1	14	OE1	3.07139
4	27	NH1	24	OE1	2.9763
4	27	NH1	24	OE2	3.00887
4	46	NH1	43	OE1	2.94232
4	46	NH1	50	OE1	3.50998
4	46	NH1	43	OE2	3.14791
4	57	NH1	50	OE1	3.76063
4	57	NH1	50	OE2	2.98197
4	27	NH2	30	OE1	2.7205
4	46	NH2	50	OE1	2.71562
4	57	NH2	50	OE1	2.94629
4	57	NH2	53	OE1	2.70256
4	57	NH2	50	OE2	3.55393
5	21	NZ	18	OE2	2.74348
5	33	NZ	29	OE2	2.99314
5	34	NZ	38	OE2	3.25859
5	10	NE	14	OE1	2.84897
5	10	NE	14	OE2	3.20908
5	13	NE	6	OD1	3.06692
5	13	NE	6	OD1	3.06692
5	27	NE	24	OE2	2.78916
5	32	NE	29	OE1	2.85417
5	41	NE	38	OE1	3.52488
5	46	NE	45	OE1	3.74503
5	46	NE	45	OE2	2.8126
5	51	NE	48	OE1	2.99423
5	51	NE	48	OE2	3.35014
5	59	NE	56	OE1	2.74799
5	59	NE	56	OE2	3.58038
5	62	NE	58	OE1	3.80754
5	62	NE	69	OE1	2.69694
5	62	NE	69	OE2	3.88653
5	72	NE	69	OE1	3.7638
5	10	NH1	14	OE1	3.42447
5	10	NH1	14	OE2	2.92249
5	13	NH1	6	OD1	3.22332
5	13	NH1	6	OD1	3.22332
5	27	NH1	23	OE2	2.92178
5	27	NH1	24	OE2	3.40506
5	32	NH1	25	OE1	3.66542
5	32	NH1	29	OE1	2.73971
5	41	NH1	30	OE1	3.74695
5	41	NH1	38	OE1	2.77758
5	41	NH1	30	OE2	2.68159
5	41	NH1	38	OE2	3.79696
5	46	NH1	45	OE2	2.78856
5	51	NH1	48	OE1	3.82105
5	51	NH1	48	OE2	2.70699
5	57	NH1	50	OE1	3.01885
5	57	NH1	50	OE2	3.17682
5	59	NH1	55	OE1	3.34422
5	59	NH1	56	OE1	3.42738
5	59	NH1	56	OE2	2.73804
5	60	NH1	53	OE1	3.19506
5	60	NH1	53	OE2	3.25593
5	62	NH1	69	OE1	2.8531
5	62	NH1	69	OE2	2.96444
5	72	NH1	58	OE1	3.12149
5	27	NH2	23	OE2	3.8005
5	32	NH2	25	OE1	2.79907
5	32	NH2	25	OE2	3.86501
5	41	NH2	30	OE1	2.82289
5	41	NH2	30	OE2	3.25029
5	57	NH2	50	OE1	3.98376
5	57	NH2	50	OE2	2.80249
5	59	NH2	55	OE1	2.77841
5	60	NH2	53	OE1	3.99094
5	60	NH2	53	OE2	2.72017
5	72	NH2	58	OE1	2.70471
5	72	NH2	69	OE1	2.71325
6	28	NZ	25	OE1	3.4633
6	28	NZ	25	OE2	2.67415
6	33	NZ	37	OD1	2.67207
6	33	NZ	37	OD1	2.67207
6	13	NE	14	OE1	3.04805
6	27	NE	24	OE1	3.39378
6	32	NE	31	OE1	2.81941
6	41	NE	38	OE1	3.26065
6	41	NE	38	OE2	2.76586
6	51	NE	48	OE1	2.86419
6	59	NE	56	OE1	3.48337
6	60	NE	56	OE1	3.3241
6	60	NE	56	OE2	2.68978
6	73	NE	65	OE2	2.91464
6	13	NH1	14	OE1	3.39831
6	27	NH1	24	OE1	2.9253
6	32	NH1	31	OE1	2.8831
6	32	NH1	31	OE2	3.15483
6	41	NH1	38	OE1	2.80122
6	41	NH1	38	OE2	3.76747
6	51	NH1	48	OE1	2.68308
6	51	NH1	48	OE2	3.93615
6	59	NH1	56	OE1	2.77767
6	59	NH1	55	OE2	2.74711
6	60	NH1	56	OE2	2.87967
6	73	NH1	65	OE2	2.77596
6	10	NH2	14	OE2	3.92703
6	46	NH2	43	OE1	3.02872
6	46	NH2	43	OE2	2.91609
6	59	NH2	55	OE2	2.67229
6	60	NH2	63	OE1	2.9413
6	60	NH2	63	OE2	3.55169
7	21	NZ	24	OE1	2.7812
7	21	NZ	24	OE2	3.24104
7	22	NZ	25	OE1	2.86201
7	22	NZ	25	OE2	3.28399
7	27	NE	23	OE1	2.889
7	27	NE	30	OE2	3.8139
7	32	NE	29	OE1	2.86223
7	32	NE	29	OE2	3.9489
7	41	NE	38	OE1	3.56788
7	41	NE	38	OE2	2.72084
7	51	NE	48	OE1	2.96553
7	51	NE	48	OE2	3.98208
7	59	NE	56	OE1	3.16595
7	59	NE	56	OE2	3.37
7	27	NH1	23	OE1	2.69937
7	32	NH1	29	OE1	3.09096
7	32	NH1	29	OE2	2.94117
7	41	NH1	38	OE1	2.70734
7	41	NH1	45	OE1	3.70847
7	41	NH1	38	OE2	3.42194
7	51	NH1	48	OE1	3.16523
7	51	NH1	48	OE2	2.74605
7	59	NH1	56	OE1	3.93314
7	59	NH1	56	OE2	2.74449
7	27	NH2	30	OE2	2.7935
7	41	NH2	45	OE1	2.82816
7	51	NH2	55	OE1	3.43038
7	51	NH2	55	OE2	3.95511
7	59	NH2	63	OE1	3.56606
7	59	NH2	63	OE2	3.90848
8	33	NZ	37	OD1	3.07709
8	33	NZ	37	OD1	3.07709
8	34	NZ	30	OE2	2.73547
8	27	NE	24	OE1	3.72282
8	32	NE	29	OE1	3.45497
8	32	NE	29	OE2	2.88346
8	41	NE	38	OE1	2.84651
8	41	NE	38	OE2	3.90493
8	46	NE	43	OE1	3.03786
8	46	NE	43	OE2	3.99375
8	59	NE	56	OE1	2.87448
8	59	NE	56	OE2	3.52543
8	62	NE	58	OE2	2.77407
8	72	NE	70	OE1	2.81676
8	10	NH1	14	OE1	2.84697
8	27	NH1	24	OE1	2.71391
8	32	NH1	29	OE1	2.74333
8	32	NH1	29	OE2	3.732
8	41	NH1	38	OE1	2.97535
8	46	NH1	43	OE1	3.10214
8	46	NH1	43	OE2	2.84969
8	57	NH1	53	OE2	3.21923
8	59	NH1	56	OE1	3.34466
8	59	NH1	56	OE2	2.69281
8	62	NH1	58	OE2	2.82625
8	72	NH1	70	OE1	3.22382
8	72	NH1	70	OE2	3.05226
8	10	NH2	14	OE1	2.72927
8	51	NH2	48	OE1	2.80216
8	60	NH2	65	OE1	3.01003
8	60	NH2	65	OE2	2.88199
9	22	NZ	25	OE1	2.86223
9	22	NZ	25	OE2	3.51741
9	34	NZ	38	OE2	3.96134
9	32	NE	29	OE1	2.88082
9	32	NE	29	OE2	3.5082
9	59	NE	55	OE2	3.94376
9	64	NE	63	OE1	2.80168
9	64	NE	63	OE2	3.29763
9	73	NE	69	OE2	3.96258
9	10	NH1	14	OE1	2.7681
9	10	NH1	14	OE2	3.12797
9	27	NH1	30	OE1	3.09565
9	27	NH1	30	OE2	3.33796
9	32	NH1	29	OE1	3.54351
9	32	NH1	29	OE2	2.67698
9	41	NH1	38	OE1	2.75763
9	41	NH1	38	OE2	3.28219
9	51	NH1	55	OE2	3.39283
9	60	NH1	56	OE1	3.54345
9	64	NH1	63	OE1	3.4095
9	64	NH1	63	OE2	2.94083
9	73	NH1	69	OE2	2.72022
9	10	NH2	14	OE1	3.44673
9	10	NH2	14	OE2	3.03405
9	27	NH2	30	OE1	3.86064
9	27	NH2	30	OE2	2.77636
9	41	NH2	38	OE1	3.63012
9	41	NH2	38	OE2	2.80781
9	51	NH2	55	OE1	3.09315
9	51	NH2	55	OE2	3.0984
9	59	NH2	55	OE2	2.73727
10	21	NZ	24	OE2	2.95499
10	34	NZ	30	OE1	3.3223
10	32	NE	29	OE1	2.75079
10	32	NE	29	OE2	3.43096
10	41	NE	45	OE1	3.3631
10	41	NE	45	OE2	2.88199
10	59	NE	55	OE1	3.94091
10	60	NE	56	OE1	3.03965
10	60	NE	56	OE2	2.89871
10	64	NE	63	OE1	2.75248
10	64	NE	63	OE2	3.28118
10	32	NH1	29	OE1	3.60729
10	32	NH1	29	OE2	2.7745
10	41	NH1	45	OE1	2.92049
10	41	NH1	45	OE2	3.76917
10	57	NH1	53	OE1	2.7058
10	60	NH1	56	OE1	3.59755
10	60	NH1	56	OE2	3.01144
10	64	NH1	63	OE1	3.2045
10	64	NH1	63	OE2	3.20229
10	41	NH2	38	OE1	2.91842
10	41	NH2	38	OE2	3.50585
10	46	NH2	45	OE1	3.49239
10	57	NH2	53	OE1	3.64504
10	59	NH2	55	OE1	2.81838
10	59	NH2	55	OE2	3.91404
11	21	NZ	24	OE1	2.75071
11	21	NZ	25	OE1	2.6409
11	21	NZ	24	OE2	3.4514
11	22	NZ	18	OE1	2.9551
11	22	NZ	18	OE2	2.97554
11	28	NZ	24	OE2	2.82426
11	28	NZ	25	OE2	2.80388
11	33	NZ	30	OE1	3.17462
11	33	NZ	29	OE2	2.75689
11	33	NZ	30	OE2	3.02235
11	34	NZ	37	OD1	3.15236
11	34	NZ	37	OD1	3.15236
11	34	NZ	38	OE1	2.96155
11	34	NZ	38	OE2	2.78512
11	27	NE	31	OE1	2.64895
11	27	NE	31	OE2	3.55953
11	41	NE	38	OE1	2.97435
11	51	NE	48	OE1	2.72961
11	51	NE	48	OE2	3.50757
11	57	NE	53	OE2	2.81862
11	59	NE	63	OE1	3.08775
11	60	NE	56	OE1	3.99758
11	62	NE	63	OE2	2.89329
11	72	NE	65	OE1	2.80848
11	73	NE	70	OE1	2.79735
11	73	NE	70	OE2	3.03294
11	10	NH1	14	OE1	3.48962
11	10	NH1	14	OE2	3.84527
11	27	NH1	31	OE1	2.90621
11	27	NH1	23	OE2	2.9413
11	32	NH1	29	OE1	3.28622
11	32	NH1	29	OE2	2.89035
11	39	NH1	43	OE2	3.33001
11	41	NH1	38	OE1	3.89612
11	46	NH1	43	OE1	3.44968
11	46	NH1	43	OE2	2.87962
11	51	NH1	48	OE1	3.41676
11	51	NH1	48	OE2	2.7034
11	57	NH1	50	OE1	3.4605
11	57	NH1	50	OE2	2.86461
11	57	NH1	53	OE2	2.82233
11	59	NH1	63	OE1	2.77435
11	59	NH1	56	OE2	3.97238
11	60	NH1	53	OE1	2.8758
11	60	NH1	53	OE2	3.11638
11	62	NH1	63	OE2	2.80155
11	64	NH1	65	OE2	3.49418
11	72	NH1	65	OE1	2.75486
11	72	NH1	69	OE2	3.20313
11	73	NH1	70	OE1	3.76269
11	73	NH1	70	OE2	3.02051
11	10	NH2	14	OE1	3.56654
11	27	NH2	23	OE2	2.93398
11	32	NH2	29	OE1	2.86342
11	32	NH2	29	OE2	3.79841
11	39	NH2	43	OE2	2.80626
11	46	NH2	43	OE1	2.91597
11	46	NH2	43	OE2	3.75195
11	51	NH2	55	OE1	2.91169
11	51	NH2	55	OE2	2.79882
11	57	NH2	50	OE1	2.71664
11	57	NH2	50	OE2	3.62279
11	59	NH2	56	OE2	3.16471
11	60	NH2	53	OE1	2.91839
11	60	NH2	56	OE1	2.77009
11	72	NH2	69	OE2	2.70691
12	33	NZ	30	OE2	2.7664
12	13	NE	18	OE1	2.92966
12	13	NE	18	OE2	3.00418
12	27	NE	23	OE1	3.10673
12	41	NE	45	OE1	3.89682
12	41	NE	45	OE2	2.85985
12	51	NE	48	OE1	3.36317
12	51	NE	48	OE2	3.3218
12	59	NE	55	OE1	2.7763
12	59	NE	55	OE2	3.43901
12	60	NE	56	OE2	3.99339
12	13	NH1	18	OE1	2.67276
12	13	NH1	18	OE2	3.30214
12	27	NH1	23	OE1	2.9311
12	41	NH1	45	OE1	3.71468
12	41	NH1	45	OE2	3.40981
12	46	NH1	43	OE1	2.84224
12	46	NH1	43	OE2	3.47094
12	51	NH1	48	OE1	2.72524
12	57	NH1	50	OE1	2.82966
12	57	NH1	50	OE2	3.2333
12	59	NH1	55	OE1	3.54099
12	59	NH1	55	OE2	2.66397
12	60	NH1	53	OE1	2.70623
12	62	NH1	58	OE1	3.81676
12	62	NH1	58	OE2	3.22611
12	27	NH2	31	OE1	3.16169
12	39	NH2	43	OE1	3.12003
12	46	NH2	43	OE1	3.67732
12	46	NH2	43	OE2	2.76003
12	57	NH2	50	OE1	3.74076
12	57	NH2	50	OE2	2.69843
12	60	NH2	53	OE1	3.26887
12	60	NH2	56	OE1	3.46246
12	60	NH2	56	OE2	2.90397
12	73	NH2	69	OE2	2.93901
13	27	NE	24	OE2	2.66248
13	32	NE	29	OE1	2.88129
13	32	NE	29	OE2	3.57564
13	51	NE	48	OE1	3.80054
13	51	NE	48	OE2	2.81061
13	59	NE	56	OE1	3.9108
13	72	NE	69	OE1	2.86844
13	27	NH1	24	OE1	3.2055
13	27	NH1	24	OE2	2.73524
13	32	NH1	29	OE1	3.62632
13	32	NH1	29	OE2	2.80247
13	41	NH1	37	OD1	3.97679
13	41	NH1	37	OD1	3.97679
13	46	NH1	45	OE2	2.84634
13	51	NH1	48	OE1	2.96469
13	51	NH1	48	OE2	3.349
13	59	NH1	55	OE1	3.06074
13	64	NH1	70	OE2	2.71504
13	72	NH1	69	OE1	2.85304
13	41	NH2	38	OE1	2.91491
13	46	NH2	45	OE2	3.22634
13	51	NH2	55	OE2	2.74067
13	59	NH2	55	OE1	2.62474
13	59	NH2	56	OE1	2.65968
13	64	NH2	70	OE2	3.35137
14	5	NZ	6	OD1	3.1172
14	5	NZ	6	OD1	3.1172
14	21	NZ	18	OE1	3.27667
14	21	NZ	18	OE2	2.79101
14	28	NZ	25	OE1	3.87069
14	28	NZ	25	OE2	2.9667
14	34	NZ	38	OE2	3.78035
14	27	NE	31	OE1	2.93367
14	39	NE	43	OE1	3.02195
14	46	NE	43	OE1	2.72504
14	51	NE	48	OE1	3.70959
14	51	NE	48	OE2	3.09486
14	60	NE	56	OE2	2.87503
14	62	NE	58	OE1	3.18365
14	62	NE	65	OE2	3.84372
14	27	NH1	31	OE1	2.83165
14	27	NH1	31	OE2	3.84322
14	32	NH1	29	OE1	2.63698
14	32	NH1	29	OE2	3.09611
14	39	NH1	43	OE1	2.93361
14	39	NH1	43	OE2	3.50816
14	41	NH1	38	OE1	2.72632
14	41	NH1	38	OE2	3.11976
14	46	NH1	43	OE1	2.88115
14	46	NH1	43	OE2	3.04607
14	51	NH1	48	OE1	2.81323
14	51	NH1	48	OE2	3.66269
14	60	NH1	56	OE2	2.7032
14	62	NH1	58	OE1	2.78154
14	73	NH1	63	OE1	2.74077
14	73	NH1	63	OE2	3.13776
14	32	NH2	29	OE1	3.81197
14	32	NH2	29	OE2	2.79528
14	41	NH2	38	OE1	3.75209
14	41	NH2	38	OE2	2.70229
14	51	NH2	55	OE1	3.34689
14	62	NH2	65	OE1	3.61712
14	62	NH2	65	OE2	2.80031
14	73	NH2	63	OE1	2.8146
15	9	NZ	6	OD1	2.84666
15	9	NZ	6	OD1	2.84666
15	22	NZ	25	OE2	2.84281
15	33	NZ	37	OD1	3.05847
15	33	NZ	37	OD1	3.05847
15	32	NE	29	OE2	2.81757
15	41	NE	38	OE1	3.06109
15	41	NE	38	OE2	3.61208
15	32	NH1	29	OE1	3.43401
15	32	NH1	29	OE2	3.1158
15	41	NH1	38	OE1	3.59358
15	41	NH1	38	OE2	2.75427
15	51	NH1	48	OE2	3.89834
15	59	NH1	56	OE1	2.97585
15	59	NH1	56	OE2	2.98454
15	60	NH1	53	OE1	2.96604
15	60	NH1	53	OE2	2.99607
15	73	NH1	69	OE1	3.43617
15	73	NH1	69	OE2	2.97658
15	59	NH2	56	OE1	2.76514
15	59	NH2	56	OE2	3.56936
15	60	NH2	53	OE2	2.70055
15	73	NH2	69	OE1	2.89245
15	73	NH2	69	OE2	3.87595
16	33	NZ	37	OD1	3.00236
16	33	NZ	37	OD1	3.00236
16	34	NZ	31	OE1	2.79712
16	34	NZ	31	OE2	2.777
16	32	NE	29	OE1	2.81258
16	41	NE	38	OE1	2.8078
16	41	NE	38	OE2	3.44497
16	46	NE	43	OE2	3.04791
16	51	NE	48	OE1	2.75
16	51	NE	48	OE2	3.54479
16	60	NE	56	OE2	3.92708
16	62	NE	65	OE1	2.91079
16	32	NH1	29	OE1	2.98903
16	32	NH1	29	OE2	2.82816
16	41	NH1	38	OE1	3.73949
16	41	NH1	38	OE2	2.9042
16	46	NH1	43	OE1	3.06494
16	46	NH1	43	OE2	2.87654
16	51	NH1	48	OE1	3.63933
16	51	NH1	48	OE2	2.86313
16	60	NH1	53	OE1	3.06962
16	60	NH1	53	OE2	2.89959
16	60	NH1	56	OE2	2.76013
16	62	NH1	58	OE1	3.36472
16	62	NH1	65	OE1	2.63669
16	73	NH1	69	OE1	3.41797
16	73	NH1	69	OE2	2.76113
16	27	NH2	24	OE1	3.89753
16	60	NH2	53	OE1	2.67059
16	60	NH2	53	OE2	3.85356
16	62	NH2	58	OE1	2.6202
16	73	NH2	69	OE1	2.94347
16	73	NH2	69	OE2	3.6894
17	28	NZ	24	OE1	3.02189
17	28	NZ	31	OE1	3.3127
17	28	NZ	24	OE2	3.31629
17	28	NZ	31	OE2	2.74949
17	33	NZ	37	OD1	2.8005
17	33	NZ	37	OD1	2.8005
17	32	NE	29	OE1	3.13467
17	32	NE	29	OE2	2.68591
17	41	NE	38	OE1	2.7316
17	57	NE	53	OE1	3.98989
17	62	NE	65	OE1	3.85767
17	62	NE	58	OE2	3.13103
17	62	NE	65	OE2	3.8524
17	72	NE	69	OE1	2.77818
17	72	NE	69	OE2	3.55235
17	27	NH1	30	OE1	3.15689
17	27	NH1	30	OE2	3.01467
17	32	NH1	25	OE1	2.90665
17	32	NH1	29	OE1	2.82592
17	32	NH1	25	OE2	3.08356
17	32	NH1	29	OE2	3.77988
17	41	NH1	38	OE1	2.85041
17	41	NH1	38	OE2	3.10036
17	46	NH1	53	OE1	2.91379
17	46	NH1	53	OE2	3.40607
17	51	NH1	48	OE2	2.84667
17	60	NH1	63	OE1	2.8418
17	60	NH1	63	OE2	3.66952
17	62	NH1	58	OE2	2.73555
17	72	NH1	69	OE1	3.10621
17	72	NH1	69	OE2	3.01268
17	73	NH1	63	OE1	2.75091
17	73	NH1	63	OE2	3.80036
17	32	NH2	25	OE1	3.89353
17	32	NH2	25	OE2	2.83401
17	46	NH2	53	OE1	3.63953
17	46	NH2	53	OE2	2.73947
17	51	NH2	48	OE2	2.94795
17	57	NH2	53	OE1	2.95248
17	60	NH2	63	OE1	3.44324
17	60	NH2	63	OE2	2.76017
17	62	NH2	65	OE1	2.8494
17	62	NH2	65	OE2	3.17639
17	73	NH2	63	OE1	3.29947
18	21	NZ	18	OE1	3.32132
18	21	NZ	18	OE2	2.85122
18	28	NZ	24	OE1	2.79183
18	33	NZ	37	OD1	2.63976
18	33	NZ	37	OD1	2.63976
18	34	NZ	38	OE2	3.6746
18	10	NE	14	OE1	3.38268
18	10	NE	14	OE2	2.76967
18	27	NE	30	OE1	3.6413
18	27	NE	30	OE2	2.84206
18	41	NE	38	OE1	3.40578
18	41	NE	38	OE2	2.87579
18	51	NE	48	OE1	3.48916
18	51	NE	48	OE2	2.82771
18	59	NE	56	OE2	3.31768
18	10	NH1	14	OE1	2.80386
18	10	NH1	14	OE2	3.56496
18	27	NH1	30	OE1	2.88446
18	27	NH1	30	OE2	3.44544
18	41	NH1	38	OE1	2.71039
18	41	NH1	38	OE2	3.76141
18	51	NH1	48	OE1	2.98291
18	51	NH1	55	OE1	3.06803
18	51	NH1	48	OE2	3.83095
18	59	NH1	55	OE2	2.69962
18	59	NH1	56	OE2	2.73647
18	27	NH2	23	OE1	2.67065
18	27	NH2	23	OE2	3.80947
18	51	NH2	55	OE1	2.8007
18	59	NH2	55	OE2	3.15521
19	22	NZ	25	OE1	2.69794
19	33	NZ	37	OD1	2.7218
19	33	NZ	37	OD1	2.7218
19	34	NZ	38	OE1	2.90013
19	74	NZ	69	OE1	3.36786
19	74	NZ	69	OE2	2.9108
19	10	NE	14	OE1	3.37482
19	10	NE	14	OE2	3.06893
19	27	NE	23	OE1	3.91913
19	27	NE	30	OE2	3.14487
19	32	NE	29	OE1	3.79525
19	32	NE	29	OE2	2.79047
19	41	NE	38	OE1	3.60444
19	41	NE	38	OE2	2.79751
19	46	NE	50	OE1	3.52514
19	51	NE	48	OE1	3.51435
19	51	NE	48	OE2	2.86542
19	62	NE	58	OE2	2.66572
19	64	NE	65	OE2	3.7433
19	10	NH1	14	OE1	3.23637
19	10	NH1	14	OE2	2.99865
19	27	NH1	30	OE1	2.82393
19	27	NH1	30	OE2	3.34945
19	32	NH1	29	OE1	2.73152
19	32	NH1	29	OE2	3.26635
19	39	NH1	43	OE1	3.20853
19	41	NH1	38	OE2	3.01449
19	46	NH1	50	OE1	3.95508
19	51	NH1	48	OE1	2.74709
19	51	NH1	55	OE1	3.4365
19	51	NH1	48	OE2	3.63429
19	59	NH1	55	OE2	3.90904
19	60	NH1	56	OE2	3.82962
19	62	NH1	58	OE2	3.61482
19	27	NH2	23	OE1	3.1833
19	27	NH2	23	OE2	2.91775
19	39	NH2	43	OE1	2.91277
19	39	NH2	43	OE2	3.75484
19	41	NH2	45	OE1	3.27753
19	51	NH2	55	OE1	2.89131
19	57	NH2	53	OE1	3.86472
19	59	NH2	55	OE2	2.80279
19	60	NH2	56	OE2	2.72988
19	64	NH2	65	OE2	2.76627
20	22	NZ	23	OE1	2.69239
20	33	NZ	37	OD1	2.74579
20	33	NZ	37	OD1	2.74579
20	27	NE	30	OE2	3.27252
20	41	NE	38	OE1	3.00074
20	51	NE	48	OE1	3.15391
20	51	NE	48	OE2	3.10811
20	59	NE	56	OE1	2.79457
20	59	NE	56	OE2	3.9865
20	60	NE	56	OE2	3.1133
20	27	NH1	31	OE1	2.75073
20	27	NH1	30	OE2	2.61488
20	32	NH1	29	OE1	3.55998
20	32	NH1	29	OE2	2.88732
20	41	NH1	38	OE1	2.83075
20	41	NH1	38	OE2	2.9601
20	51	NH1	48	OE2	2.86988
20	51	NH1	55	OE2	3.31596
20	59	NH1	56	OE1	3.10704
20	59	NH1	56	OE2	2.94466
20	60	NH1	56	OE2	2.67361
20	10	NH2	18	OE1	3.4297
20	10	NH2	18	OE2	2.8896
20	27	NH2	31	OE1	3.66228
20	32	NH2	29	OE1	2.89404
20	32	NH2	29	OE2	3.58084
20	46	NH2	43	OE1	3.00567
20	46	NH2	43	OE2	3.94594
20	51	NH2	55	OE2	2.82393
21	21	NZ	18	OE1	2.68919
21	21	NZ	18	OE2	3.02938
21	28	NZ	25	OE1	2.69803
21	28	NZ	25	OE2	3.9284
21	10	NE	18	OE2	3.88929
21	27	NE	30	OE2	3.40038
21	51	NE	48	OE1	2.89179
21	51	NE	48	OE2	3.3511
21	59	NE	56	OE1	3.52264
21	59	NE	56	OE2	2.91245
21	27	NH1	30	OE2	2.72722
21	27	NH1	31	OE2	2.86048
21	46	NH1	43	OE2	2.94389
21	51	NH1	48	OE1	3.83648
21	51	NH1	55	OE1	3.70588
21	51	NH1	48	OE2	2.80267
21	59	NH1	56	OE1	2.7557
21	59	NH1	56	OE2	3.73549
21	59	NH1	63	OE2	3.70479
21	60	NH1	53	OE1	3.96348
21	60	NH1	53	OE2	2.78558
21	10	NH2	18	OE1	3.99702
21	10	NH2	18	OE2	2.71847
21	13	NH2	18	OE2	3.98909
21	27	NH2	31	OE2	2.87159
21	32	NH2	29	OE2	2.71556
21	46	NH2	43	OE2	2.76235
21	51	NH2	55	OE1	2.92044
21	59	NH2	63	OE2	2.72703
21	60	NH2	53	OE2	2.76968
22	9	NZ	6	OD1	3.23388
22	9	NZ	6	OD1	3.23388
22	28	NZ	25	OE1	2.94737
22	28	NZ	25	OE2	2.95068
22	33	NZ	37	OD1	3.07771
22	33	NZ	37	OD1	3.07771
22	27	NE	24	OE1	2.93391
22	32	NE	29	OE1	3.37824
22	41	NE	38	OE1	2.83341
22	46	NE	43	OE1	2.81418
22	46	NE	43	OE2	3.95008
22	51	NE	48	OE1	3.09209
22	51	NE	48	OE2	3.56518
22	59	NE	56	OE1	3.41532
22	59	NE	56	OE2	2.80414
22	60	NE	56	OE1	2.89858
22	72	NE	69	OE1	3.03553
22	72	NE	69	OE2	3.3799
22	27	NH1	24	OE1	3.24061
22	27	NH1	24	OE2	2.90299
22	32	NH1	29	OE1	2.68071
22	32	NH1	29	OE2	3.65422
22	41	NH1	38	OE1	2.91583
22	41	NH1	45	OE1	3.8984
22	46	NH1	43	OE1	3.29706
22	46	NH1	43	OE2	3.05273
22	51	NH1	48	OE1	3.72526
22	51	NH1	48	OE2	2.79295
22	51	NH1	55	OE2	2.88041
22	57	NH1	53	OE2	3.88791
22	59	NH1	56	OE1	2.8112
22	59	NH1	56	OE2	3.61362
22	60	NH1	56	OE1	3.92263
22	72	NH1	65	OE1	2.84973
22	72	NH1	69	OE1	3.85382
22	72	NH1	65	OE2	3.73619
22	72	NH1	69	OE2	2.72336
22	27	NH2	31	OE2	3.58981
22	41	NH2	45	OE1	2.79708
22	41	NH2	45	OE2	3.7245
22	51	NH2	55	OE2	2.76436
22	57	NH2	53	OE2	2.82972
22	59	NH2	63	OE1	3.98726
22	59	NH2	63	OE2	3.96057
22	72	NH2	65	OE1	3.3128
22	72	NH2	65	OE2	2.84335
23	33	NZ	37	OD1	2.97587
23	33	NZ	37	OD1	2.97587
23	32	NE	29	OE1	3.11742
23	46	NE	43	OE2	2.7486
23	51	NE	48	OE1	3.80663
23	51	NE	48	OE2	2.77738
23	59	NE	63	OE2	2.98009
23	60	NE	63	OE1	3.4959
23	60	NE	56	OE2	3.95501
23	72	NE	69	OE1	2.72187
23	72	NE	69	OE2	3.69372
23	32	NH1	29	OE1	2.92533
23	32	NH1	29	OE2	2.76796
23	39	NH1	43	OE1	2.99711
23	46	NH1	43	OE1	2.98556
23	46	NH1	43	OE2	2.99343
23	51	NH1	48	OE1	2.90584
23	51	NH1	48	OE2	3.3609
23	59	NH1	63	OE2	3.55716
23	60	NH1	63	OE1	2.73686
23	60	NH1	63	OE2	3.47444
23	62	NH1	65	OE1	2.87652
23	62	NH1	65	OE2	3.09795
23	72	NH1	69	OE1	3.48897
23	72	NH1	69	OE2	2.91774
23	51	NH2	55	OE2	3.93891
23	60	NH2	56	OE2	2.77015
23	62	NH2	65	OE1	3.87239
23	62	NH2	65	OE2	2.66959
24	9	NZ	18	OE1	3.03926
24	9	NZ	18	OE2	2.93906
24	22	NZ	18	OE2	2.93733
24	28	NZ	30	OE1	3.03604
24	28	NZ	31	OE2	2.74871
24	33	NZ	37	OD1	3.14981
24	33	NZ	37	OD1	3.14981
24	34	NZ	30	OE1	2.78083
24	34	NZ	31	OE2	2.78998
24	32	NE	29	OE1	2.86513
24	32	NE	29	OE2	3.34645
24	41	NE	38	OE1	3.19496
24	46	NE	43	OE1	2.96034
24	51	NE	55	OE2	3.9199
24	60	NE	56	OE2	3.0768
24	72	NE	69	OE2	2.81934
24	27	NH1	23	OE2	3.70796
24	32	NH1	29	OE1	2.79983
24	32	NH1	29	OE2	3.19444
24	41	NH1	38	OE1	3.08878
24	41	NH1	38	OE2	2.77497
24	46	NH1	43	OE1	2.86394
24	46	NH1	43	OE2	3.33518
24	51	NH1	58	OE2	2.87048
24	60	NH1	56	OE2	2.86677
24	62	NH1	58	OE1	3.43998
24	72	NH1	69	OE2	3.00854
24	27	NH2	23	OE2	2.76624
24	41	NH2	45	OE1	3.08842
24	41	NH2	45	OE2	2.83166
24	46	NH2	50	OE1	2.98809
24	46	NH2	50	OE2	3.68396
24	51	NH2	58	OE1	3.29653
24	51	NH2	55	OE2	3.12816
24	51	NH2	58	OE2	3.34082
24	59	NH2	55	OE1	2.94983
24	62	NH2	58	OE1	2.6844
25	33	NZ	30	OE1	3.77116
25	33	NZ	30	OE2	2.83811
25	41	NE	45	OE1	3.70816
25	41	NE	38	OE2	2.75468
25	46	NE	43	OE1	3.73704
25	46	NE	43	OE2	2.82032
25	72	NE	70	OE2	3.72258
25	27	NH1	24	OE1	2.88332
25	41	NH1	38	OE1	2.86157
25	41	NH1	38	OE2	2.84094
25	46	NH1	43	OE1	2.85707
25	46	NH1	43	OE2	3.12894
25	57	NH1	53	OE1	3.29429
25	60	NH1	56	OE1	3.35429
25	60	NH1	56	OE2	3.76082
25	72	NH1	69	OE2	2.71715
25	72	NH1	70	OE2	3.00043
25	27	NH2	24	OE1	2.75464
25	27	NH2	24	OE2	3.22041
25	41	NH2	45	OE1	2.7039
25	46	NH2	50	OE1	2.9786
25	46	NH2	50	OE2	3.18466
25	57	NH2	53	OE1	3.96103
25	60	NH2	56	OE1	3.96715
25	72	NH2	69	OE2	3.19104
26	22	NZ	23	OE1	3.7595
26	22	NZ	23	OE2	2.81624
26	33	NZ	30	OE1	2.729
26	10	NE	14	OE2	2.82967
26	27	NE	24	OE1	3.27466
26	27	NE	24	OE2	2.88579
26	32	NE	29	OE1	2.75825
26	32	NE	29	OE2	3.43819
26	41	NE	38	OE1	2.78622
26	41	NE	38	OE2	3.59786
26	41	NE	45	OE2	3.77932
26	46	NE	43	OE1	3.03844
26	46	NE	43	OE2	3.72458
26	51	NE	48	OE1	2.95681
26	51	NE	48	OE2	2.73872
26	57	NE	58	OE1	3.08726
26	60	NE	63	OE1	3.92318
26	60	NE	56	OE2	2.77713
26	10	NH1	14	OE1	3.35886
26	10	NH1	14	OE2	2.8111
26	27	NH1	24	OE1	2.70851
26	27	NH1	24	OE2	3.86521
26	32	NH1	29	OE1	3.63856
26	32	NH1	29	OE2	2.96364
26	41	NH1	38	OE1	3.50734
26	41	NH1	38	OE2	2.88944
26	46	NH1	43	OE1	3.41465
26	46	NH1	50	OE1	3.5864
26	46	NH1	43	OE2	2.64539
26	46	NH1	50	OE2	2.77239
26	51	NH1	48	OE1	2.95173
26	51	NH1	48	OE2	3.90234
26	60	NH1	56	OE2	2.86481
26	27	NH2	31	OE1	2.93379
26	41	NH2	45	OE1	3.54907
26	41	NH2	45	OE2	2.91079
26	46	NH2	50	OE1	2.79933
26	46	NH2	50	OE2	3.33595
26	60	NH2	63	OE1	2.95421
27	28	NZ	24	OE2	2.6778
27	32	NE	29	OE1	2.90372
27	39	NE	43	OE1	3.94245
27	41	NE	38	OE1	2.89587
27	41	NE	38	OE2	3.67909
27	51	NE	48	OE1	3.09381
27	51	NE	48	OE2	3.11956
27	60	NE	56	OE2	3.04857
27	27	NH1	24	OE1	2.92728
27	27	NH1	24	OE2	3.63458
27	32	NH1	29	OE1	2.54485
27	41	NH1	38	OE1	3.02719
27	41	NH1	45	OE2	3.80872
27	51	NH1	48	OE2	2.75504
27	51	NH1	55	OE2	3.7281
27	59	NH1	55	OE1	3.36106
27	59	NH1	55	OE2	3.5585
27	60	NH1	56	OE1	2.86356
27	60	NH1	63	OE1	3.58711
27	60	NH1	56	OE2	2.86599
27	64	NH1	65	OE1	3.91677
27	27	NH2	24	OE1	3.4391
27	27	NH2	24	OE2	2.77072
27	39	NH2	43	OE1	2.97348
27	39	NH2	43	OE2	3.10711
27	41	NH2	45	OE2	2.89653
27	51	NH2	55	OE2	2.73718
27	60	NH2	63	OE1	2.83815
28	28	NZ	25	OE2	2.89763
28	41	NE	38	OE1	2.84286
28	62	NE	58	OE1	3.41665
28	27	NH1	23	OE1	3.76169
28	41	NH1	38	OE1	2.71624
28	41	NH1	38	OE2	3.99227
28	46	NH1	43	OE2	3.90802
28	62	NH1	58	OE1	2.99439
28	39	NH2	43	OE2	3.89043
28	51	NH2	55	OE1	3.6701
28	51	NH2	55	OE2	2.87236
28	57	NH2	53	OE2	3.8987
28	60	NH2	63	OE2	2.77637
29	33	NZ	30	OE1	2.84885
29	74	NZ	70	OE1	3.7875
29	74	NZ	70	OE2	2.65375
29	27	NE	24	OE2	2.78881
29	32	NE	29	OE1	3.04576
29	32	NE	29	OE2	2.8878
29	39	NE	43	OE1	3.73095
29	39	NE	43	OE2	2.84455
29	51	NE	48	OE1	3.05814
29	51	NE	48	OE2	3.04779
29	60	NE	56	OE2	3.6327
29	62	NE	58	OE1	3.11517
29	62	NE	58	OE2	3.18804
29	27	NH1	24	OE1	3.24736
29	27	NH1	31	OE1	3.82484
29	27	NH1	24	OE2	3.38462
29	27	NH1	31	OE2	2.99524
29	32	NH1	29	OE1	2.68116
29	32	NH1	29	OE2	3.68434
29	39	NH1	43	OE1	3.84182
29	39	NH1	43	OE2	2.91559
29	41	NH1	37	OD1	3.47741
29	41	NH1	37	OD1	3.47741
29	51	NH1	48	OE1	2.74309
29	51	NH1	55	OE1	3.3788
29	51	NH1	48	OE2	3.93469
29	59	NH1	55	OE2	2.86841
29	60	NH1	56	OE2	3.7608
29	62	NH1	58	OE1	3.99915
29	62	NH1	58	OE2	2.91535
29	27	NH2	31	OE2	2.84162
29	51	NH2	55	OE1	2.67507
29	59	NH2	56	OE1	2.79387
29	59	NH2	55	OE2	3.70605
29	73	NH2	63	OE1	3.91969
30	34	NZ	30	OE1	3.35103
30	74	NZ	69	OE1	2.8569
30	74	NZ	69	OE2	2.86019
30	10	NE	14	OE1	2.9375
30	10	NE	14	OE2	3.80575
30	27	NE	23	OE2	2.76108
30	46	NE	43	OE2	2.68161
30	51	NE	55	OE1	2.66268
30	51	NE	55	OE2	3.49667
30	57	NE	53	OE2	3.90585
30	59	NE	63	OE1	3.10363
30	62	NE	58	OE1	3.90046
30	10	NH1	14	OE1	3.33266
30	10	NH1	14	OE2	2.74163
30	27	NH1	23	OE1	3.99738
30	27	NH1	24	OE1	3.90816
30	27	NH1	23	OE2	2.84475
30	27	NH1	24	OE2	2.76824
30	46	NH1	43	OE1	2.91397
30	46	NH1	43	OE2	2.80499
30	51	NH1	55	OE1	3.2333
30	51	NH1	55	OE2	2.67544
30	57	NH1	53	OE2	2.68481
30	59	NH1	63	OE1	3.04563
30	59	NH1	63	OE2	3.01073
30	62	NH1	58	OE1	2.80858
30	72	NH1	70	OE1	3.20629
30	72	NH1	70	OE2	3.73519
30	27	NH2	24	OE1	3.04915
30	27	NH2	24	OE2	3.25253
30	59	NH2	56	OE2	2.8925
31	74	NZ	69	OE1	2.81035
31	74	NZ	69	OE2	3.28523
31	10	NE	14	OE2	3.01597
31	27	NE	23	OE1	3.91816
31	27	NE	23	OE2	2.80758
31	46	NE	43	OE1	2.75959
31	46	NE	43	OE2	3.60306
31	51	NE	55	OE1	3.71386
31	51	NE	55	OE2	2.72886
31	57	NE	53	OE1	3.01025
31	59	NE	63	OE1	3.37039
31	62	NE	58	OE1	3.72645
31	62	NE	58	OE2	3.92126
31	64	NE	63	OE2	3.50765
31	10	NH1	14	OE1	3.1557
31	10	NH1	14	OE2	2.77071
31	27	NH1	23	OE1	2.70483
31	27	NH1	23	OE2	3.14157
31	39	NH1	43	OE1	3.69379
31	39	NH1	43	OE2	3.25838
31	46	NH1	43	OE1	3.5596
31	46	NH1	43	OE2	2.80525
31	51	NH1	55	OE2	3.06668
31	57	NH1	53	OE1	2.66297
31	57	NH1	53	OE2	3.73157
31	59	NH1	63	OE1	2.89079
31	59	NH1	63	OE2	3.34071
31	62	NH1	58	OE1	3.74868
31	64	NH1	63	OE2	3.76364
31	41	NH2	37	OD1	2.8631
31	41	NH2	37	OD1	2.8631
31	46	NH2	50	OE2	3.52504
32	22	NZ	25	OE1	3.20288
32	22	NZ	25	OE2	2.85514
32	13	NE	14	OE1	2.76585
32	32	NE	29	OE2	2.88411
32	51	NE	48	OE1	2.71741
32	13	NH1	14	OE1	2.8632
32	32	NH1	29	OE2	2.72205
32	51	NH1	48	OE1	2.95652
32	51	NH1	48	OE2	3.05547
32	57	NH1	53	OE1	3.69955
32	62	NH1	69	OE1	2.60793
32	62	NH1	69	OE2	3.6206
32	41	NH2	45	OE1	2.7064
32	57	NH2	53	OE1	2.74128
32	62	NH2	69	OE1	3.3869
32	62	NH2	69	OE2	2.90189
33	21	NZ	24	OE1	3.20622
33	21	NZ	24	OE2	2.89031
33	28	NZ	31	OE2	2.9123
33	10	NE	14	OE1	3.00159
33	10	NE	14	OE2	3.83783
33	32	NE	29	OE1	3.96995
33	32	NE	29	OE2	2.86516
33	46	NE	50	OE1	3.46082
33	46	NE	50	OE2	2.72076
33	51	NE	48	OE1	3.51918
33	51	NE	48	OE2	2.94763
33	60	NE	56	OE2	3.42747
33	62	NE	58	OE2	2.92579
33	10	NH1	14	OE1	3.52476
33	10	NH1	14	OE2	2.86439
33	27	NH1	23	OE1	2.95636
33	32	NH1	25	OE1	2.70617
33	32	NH1	29	OE1	2.8981
33	32	NH1	29	OE2	3.25366
33	46	NH1	50	OE1	2.7469
33	46	NH1	50	OE2	3.13253
33	51	NH1	48	OE1	2.73145
33	51	NH1	48	OE2	3.42262
33	60	NH1	56	OE2	2.859
33	62	NH1	58	OE2	2.76285
33	27	NH2	23	OE1	3.08852
33	32	NH2	25	OE1	2.91361
33	32	NH2	25	OE2	3.61075
33	46	NH2	43	OE1	3.0923
33	57	NH2	53	OE2	3.22479
33	59	NH2	56	OE1	2.91418
34	33	NZ	37	OD1	3.18119
34	33	NZ	37	OD1	3.18119
34	27	NE	24	OE1	2.79862
34	27	NE	24	OE2	3.72091
34	32	NE	29	OE1	3.86891
34	32	NE	29	OE2	3.06335
34	46	NE	43	OE2	3.0776
34	51	NE	48	OE1	2.86107
34	51	NE	48	OE2	3.98009
34	59	NE	56	OE1	3.03241
34	59	NE	56	OE2	3.51641
34	60	NE	56	OE2	2.72238
34	72	NE	69	OE1	3.31353
34	72	NE	69	OE2	3.16505
34	27	NH1	24	OE1	3.39231
34	27	NH1	24	OE2	2.70469
34	32	NH1	29	OE1	2.97612
34	32	NH1	29	OE2	3.49961
34	46	NH1	43	OE2	2.74632
34	51	NH1	48	OE1	3.03516
34	51	NH1	48	OE2	2.96042
34	57	NH1	53	OE1	3.76479
34	59	NH1	56	OE1	3.86939
34	59	NH1	56	OE2	2.96578
34	60	NH1	56	OE2	3.61445
34	72	NH1	69	OE1	2.69273
34	72	NH1	69	OE2	3.99001
34	27	NH2	31	OE1	2.79911
34	27	NH2	31	OE2	2.90783
34	51	NH2	55	OE1	2.89309
34	59	NH2	63	OE1	3.0184
34	62	NH2	65	OE1	2.87617
35	34	NZ	38	OE1	2.77866
35	27	NE	24	OE1	3.3445
35	27	NE	24	OE2	2.76039
35	32	NE	29	OE1	3.48277
35	32	NE	29	OE2	3.28517
35	46	NE	43	OE1	2.86862
35	10	NH1	18	OE1	2.85748
35	10	NH1	18	OE2	3.55681
35	27	NH1	24	OE1	2.83692
35	27	NH1	24	OE2	3.74497
35	32	NH1	29	OE1	2.84404
35	32	NH1	29	OE2	2.93335
35	41	NH1	38	OE2	2.76118
35	46	NH1	43	OE1	2.89442
35	46	NH1	43	OE2	3.35159
35	51	NH1	48	OE1	3.49257
35	51	NH1	48	OE2	2.71563
35	10	NH2	18	OE1	3.45871
35	10	NH2	18	OE2	2.74703
35	41	NH2	38	OE2	3.71614
35	51	NH2	48	OE1	2.60032
35	51	NH2	48	OE2	3.32412
35	57	NH2	53	OE1	3.31357
35	59	NH2	55	OE2	3.91594
36	21	NZ	24	OE1	2.69777
36	21	NZ	24	OE2	2.89522
36	28	NZ	25	OE1	3.86763
36	28	NZ	25	OE2	2.85728
36	33	NZ	30	OE1	2.85694
36	33	NZ	30	OE2	2.99139
36	32	NE	29	OE1	3.41736
36	32	NE	29	OE2	2.87832
36	46	NE	43	OE1	3.6711
36	46	NE	43	OE2	2.75234
36	51	NE	48	OE1	3.01133
36	51	NE	48	OE2	2.94377
36	60	NE	63	OE1	3.86388
36	10	NH1	18	OE1	3.90309
36	10	NH1	18	OE2	2.76998
36	27	NH1	31	OE1	3.6186
36	27	NH1	31	OE2	2.85401
36	32	NH1	29	OE1	2.75647
36	32	NH1	29	OE2	3.65806
36	41	NH1	37	OD1	3.55521
36	41	NH1	37	OD1	3.55521
36	46	NH1	43	OE1	2.8483
36	46	NH1	43	OE2	3.40546
36	51	NH1	48	OE1	2.83554
36	62	NH1	58	OE1	3.61832
36	62	NH1	58	OE2	3.37869
36	10	NH2	18	OE1	2.81321
36	10	NH2	18	OE2	3.18848
36	27	NH2	31	OE1	3.32271
36	27	NH2	31	OE2	3.82004
36	41	NH2	37	OD1	2.71602
36	41	NH2	37	OD1	2.71602
36	51	NH2	55	OE1	3.95714
36	60	NH2	63	OE1	2.79568
36	62	NH2	58	OE1	3.25329
37	21	NZ	24	OE1	3.14495
37	21	NZ	24	OE2	3.16734
37	21	NZ	25	OE2	3.39189
37	28	NZ	25	OE1	3.02076
37	33	NZ	37	OD1	3.04647
37	33	NZ	37	OD1	3.04647
37	10	NE	14	OE1	3.88749
37	27	NE	31	OE1	3.79953
37	32	NE	29	OE1	2.95935
37	32	NE	29	OE2	3.16596
37	41	NE	38	OE1	2.7639
37	59	NE	56	OE1	2.72134
37	60	NE	56	OE2	2.75018
37	73	NE	69	OE1	3.64113
37	73	NE	69	OE2	3.49093
37	10	NH1	18	OE2	2.88567
37	13	NH1	6	OD1	2.8327
37	13	NH1	6	OD1	2.8327
37	32	NH1	29	OE1	3.34018
37	32	NH1	29	OE2	2.83764
37	41	NH1	38	OE1	2.83315
37	51	NH1	55	OE2	3.59254
37	59	NH1	55	OE1	3.7459
37	59	NH1	56	OE1	2.84087
37	60	NH1	56	OE2	3.71545
37	73	NH1	65	OE1	3.53179
37	73	NH1	69	OE1	2.75082
37	73	NH1	69	OE2	3.89157
37	10	NH2	14	OE1	2.91061
37	10	NH2	18	OE2	2.8344
37	13	NH2	6	OD1	3.5745
37	13	NH2	6	OD1	3.5745
37	41	NH2	45	OE1	3.3374
37	41	NH2	45	OE2	2.75942
37	51	NH2	55	OE2	2.87558
37	59	NH2	55	OE1	2.80636
37	64	NH2	65	OE2	3.98431
37	73	NH2	65	OE1	3.15771
38	21	NZ	18	OE1	2.90554
38	21	NZ	18	OE2	2.99006
38	28	NZ	31	OE1	2.7868
38	28	NZ	24	OE2	2.78399
38	28	NZ	31	OE2	3.68122
38	33	NZ	37	OD1	3.47356
38	33	NZ	37	OD1	3.47356
38	33	NZ	30	OE1	2.71904
38	33	NZ	30	OE2	3.81228
38	10	NE	6	OD1	3.14834
38	10	NE	6	OD1	3.14834
38	32	NE	29	OE1	2.75855
38	32	NE	29	OE2	3.55472
38	41	NE	38	OE1	2.88558
38	41	NE	38	OE2	3.70039
38	46	NE	43	OE1	3.49284
38	46	NE	43	OE2	2.76807
38	57	NE	53	OE2	3.99951
38	59	NE	56	OE1	2.82107
38	62	NE	58	OE1	2.89312
38	62	NE	58	OE2	3.20708
38	73	NE	69	OE1	3.25811
38	73	NE	69	OE2	3.23859
38	10	NH1	6	OD1	2.69505
38	10	NH1	6	OD1	2.69505
38	13	NH1	14	OE1	3.89068
38	13	NH1	14	OE2	3.95494
38	27	NH1	24	OE1	2.77442
38	27	NH1	24	OE2	3.50546
38	32	NH1	29	OE1	3.33061
38	32	NH1	29	OE2	2.73816
38	41	NH1	38	OE1	3.48585
38	41	NH1	38	OE2	2.88582
38	46	NH1	43	OE1	2.69906
38	46	NH1	50	OE1	2.69756
38	46	NH1	43	OE2	3.64168
38	51	NH1	55	OE1	2.9141
38	51	NH1	55	OE2	2.79756
38	59	NH1	56	OE1	2.82041
38	59	NH1	56	OE2	2.96053
38	62	NH1	58	OE1	3.84523
38	62	NH1	58	OE2	2.65797
38	72	NH1	65	OE1	2.82447
38	72	NH1	65	OE2	3.75186
38	73	NH1	69	OE1	2.71792
38	27	NH2	24	OE1	3.52275
38	41	NH2	45	OE1	2.83406
38	46	NH2	50	OE1	2.94357
38	46	NH2	50	OE2	2.86798
38	51	NH2	55	OE2	3.52671
38	57	NH2	53	OE2	2.62675
38	59	NH2	63	OE2	3.65528
38	60	NH2	56	OE2	3.17411
38	72	NH2	65	OE1	3.42859
38	72	NH2	65	OE2	2.87345
39	9	NZ	23	OE1	2.80447
39	9	NZ	23	OE2	3.25548
39	21	NZ	18	OE1	2.92774
39	21	NZ	18	OE2	2.99452
39	28	NZ	31	OE2	2.87081
39	33	NZ	29	OE2	2.8717
39	34	NZ	38	OE1	2.89428
39	34	NZ	38	OE2	3.0793
39	10	NE	6	OD1	3.7796
39	10	NE	6	OD1	3.7796
39	27	NE	24	OE1	2.71151
39	27	NE	24	OE2	3.5776
39	41	NE	38	OE1	2.8947
39	41	NE	38	OE2	3.46433
39	46	NE	43	OE2	2.8839
39	59	NE	56	OE1	3.3748
39	59	NE	56	OE2	3.04318
39	10	NH1	6	OD1	2.81073
39	10	NH1	6	OD1	2.81073
39	27	NH1	24	OE1	3.30023
39	27	NH1	31	OE1	3.58891
39	27	NH1	24	OE2	2.67201
39	41	NH1	38	OE1	3.6482
39	41	NH1	38	OE2	2.77555
39	46	NH1	43	OE1	3.04704
39	46	NH1	43	OE2	2.77103
39	59	NH1	56	OE1	2.68719
39	59	NH1	56	OE2	3.88469
39	60	NH1	56	OE1	3.6966
39	73	NH1	65	OE1	2.77922
39	27	NH2	31	OE1	2.92183
39	41	NH2	45	OE1	3.22525
39	41	NH2	45	OE2	3.82874
39	46	NH2	50	OE2	3.11506
39	59	NH2	63	OE1	3.94297
39	59	NH2	63	OE2	2.72637
39	60	NH2	56	OE1	2.73341
40	21	NZ	25	OE2	2.7963
40	28	NZ	25	OE1	2.74248
40	10	NE	14	OE1	3.83612
40	10	NE	14	OE2	2.91097
40	27	NE	30	OE1	2.91485
40	27	NE	30	OE2	2.85586
40	32	NE	29	OE1	2.86988
40	32	NE	29	OE2	3.48867
40	41	NE	38	OE1	2.73062
40	46	NE	43	OE1	3.19213
40	46	NE	43	OE2	3.27566
40	51	NE	48	OE2	3.13068
40	57	NE	53	OE1	2.95145
40	59	NE	56	OE1	3.04695
40	59	NE	56	OE2	2.97435
40	62	NE	58	OE1	3.69134
40	62	NE	58	OE2	3.10257
40	10	NH1	14	OE1	2.99178
40	10	NH1	14	OE2	3.49144
40	27	NH1	30	OE1	2.71342
40	27	NH1	23	OE2	3.6878
40	32	NH1	29	OE1	3.42156
40	32	NH1	29	OE2	2.7566
40	41	NH1	38	OE1	2.90248
40	41	NH1	38	OE2	2.7468
40	46	NH1	43	OE2	2.84557
40	46	NH1	50	OE2	3.53414
40	51	NH1	48	OE1	3.92254
40	51	NH1	48	OE2	2.78805
40	57	NH1	53	OE1	3.0388
40	59	NH1	56	OE1	2.77256
40	59	NH1	55	OE2	2.78487
40	62	NH1	58	OE1	2.80077
40	62	NH1	58	OE2	3.14623
40	27	NH2	23	OE2	3.011
40	46	NH2	50	OE2	2.8449
40	59	NH2	55	OE2	3.67225
41	33	NZ	30	OE1	2.88529
41	33	NZ	30	OE2	3.42075
41	34	NZ	31	OE1	3.91867
41	34	NZ	31	OE2	2.81355
41	10	NE	14	OE2	2.97707
41	27	NE	24	OE1	3.78133
41	27	NE	24	OE2	2.95687
41	32	NE	29	OE1	2.94524
41	32	NE	29	OE2	2.82896
41	41	NE	38	OE2	3.41506
41	46	NE	50	OE2	3.93102
41	59	NE	63	OE1	3.8129
41	59	NE	63	OE2	2.72016
41	10	NH1	14	OE1	3.44924
41	10	NH1	14	OE2	2.76602
41	27	NH1	24	OE1	2.92396
41	27	NH1	24	OE2	3.35266
41	32	NH1	37	OD1	2.71672
41	32	NH1	37	OD1	2.71672
41	32	NH1	29	OE2	2.8379
41	39	NH1	43	OE2	2.85033
41	41	NH1	38	OE1	3.73857
41	41	NH1	38	OE2	2.69052
41	46	NH1	53	OE1	2.70117
41	46	NH1	50	OE2	2.919
41	46	NH1	53	OE2	3.95104
41	57	NH1	50	OE1	2.86852
41	59	NH1	63	OE1	2.90557
41	59	NH1	63	OE2	3.35203
41	32	NH2	37	OD1	3.62051
41	32	NH2	37	OD1	3.62051
41	39	NH2	43	OE2	2.87098
41	46	NH2	53	OE1	3.15014
41	57	NH2	50	OE1	2.69297
41	57	NH2	50	OE2	3.87294
41	57	NH2	53	OE2	3.00554
42	22	NZ	25	OE2	2.69295
42	33	NZ	37	OD1	2.98787
42	33	NZ	37	OD1	2.98787
42	34	NZ	31	OE1	3.80623
42	34	NZ	31	OE2	2.87907
42	27	NE	24	OE1	2.964
42	27	NE	24	OE2	3.29496
42	32	NE	29	OE1	2.92127
42	32	NE	29	OE2	3.27931
42	39	NE	43	OE2	3.5904
42	41	NE	38	OE1	3.90566
42	41	NE	38	OE2	3.16451
42	46	NE	50	OE1	2.89083
42	59	NE	63	OE2	3.19127
42	62	NE	58	OE2	3.79138
42	27	NH1	24	OE1	3.83747
42	27	NH1	24	OE2	2.73464
42	32	NH1	37	OD1	2.83752
42	32	NH1	37	OD1	2.83752
42	32	NH1	29	OE1	3.79371
42	32	NH1	29	OE2	2.77138
42	41	NH1	38	OE1	2.71792
42	41	NH1	38	OE2	3.30855
42	46	NH1	50	OE1	2.83651
42	46	NH1	53	OE1	3.95011
42	46	NH1	50	OE2	3.8055
42	46	NH1	53	OE2	2.72733
42	59	NH1	63	OE2	2.78908
42	60	NH1	56	OE1	3.98087
42	60	NH1	56	OE2	2.77523
42	62	NH1	58	OE2	2.79773
42	27	NH2	31	OE2	3.77218
42	32	NH2	37	OD1	3.89574
42	32	NH2	37	OD1	3.89574
42	60	NH2	56	OE2	3.49665
43	21	NZ	24	OE2	2.78981
43	28	NZ	31	OE1	2.87229
43	28	NZ	31	OE2	3.38241
43	46	NE	50	OE2	3.85055
43	59	NE	56	OE2	2.89581
43	27	NH1	31	OE2	2.94764
43	39	NH1	43	OE1	3.17994
43	39	NH1	43	OE2	2.83443
43	46	NH1	50	OE2	2.83161
43	51	NH1	48	OE1	3.16325
43	51	NH1	48	OE2	2.69576
43	59	NH1	56	OE1	2.77443
43	59	NH1	56	OE2	2.80123
43	60	NH1	53	OE1	3.1489
43	60	NH1	53	OE2	3.22996
43	62	NH1	58	OE1	3.68131
43	64	NH1	65	OE1	2.86807
43	27	NH2	31	OE2	3.33405
43	39	NH2	43	OE1	2.75926
43	39	NH2	43	OE2	3.74791
43	51	NH2	48	OE1	2.71263
43	51	NH2	48	OE2	3.66097
43	59	NH2	63	OE1	2.97169
43	59	NH2	63	OE2	2.93666
43	60	NH2	53	OE1	2.78118
43	62	NH2	58	OE1	2.87481
43	62	NH2	58	OE2	3.07761
43	64	NH2	65	OE1	3.92079
44	21	NZ	24	OE2	2.71514
44	28	NZ	31	OE2	3.52118
44	33	NZ	30	OE1	3.04619
44	33	NZ	30	OE2	3.00523
44	27	NE	25	OE1	3.59087
44	27	NE	25	OE2	2.74951
44	57	NE	53	OE1	3.08042
44	59	NE	56	OE1	3.03977
44	59	NE	56	OE2	2.96278
44	10	NH1	24	OE1	2.74501
44	10	NH1	24	OE2	3.1829
44	27	NH1	25	OE1	2.98962
44	27	NH1	31	OE1	2.84786
44	27	NH1	25	OE2	3.66401
44	27	NH1	31	OE2	3.6488
44	32	NH1	29	OE2	2.64705
44	39	NH1	43	OE1	3.7901
44	39	NH1	43	OE2	2.91234
44	51	NH1	48	OE1	2.77764
44	51	NH1	48	OE2	2.96126
44	57	NH1	50	OE1	3.64242
44	57	NH1	53	OE1	2.95106
44	57	NH1	50	OE2	3.11739
44	57	NH1	53	OE2	3.74667
44	59	NH1	56	OE1	2.87617
44	59	NH1	63	OE1	3.55653
44	10	NH2	24	OE1	3.72826
44	10	NH2	24	OE2	3.18249
44	27	NH2	31	OE1	3.0579
44	32	NH2	29	OE2	2.95808
44	39	NH2	43	OE1	2.96054
44	39	NH2	43	OE2	3.42314
44	51	NH2	48	OE1	3.88126
44	51	NH2	48	OE2	2.7615
44	57	NH2	50	OE1	2.83017
44	57	NH2	50	OE2	3.72792
44	59	NH2	63	OE1	2.72475
44	73	NH2	70	OE1	3.73866
44	73	NH2	70	OE2	2.77739
45	5	NZ	6	OD1	2.9032
45	5	NZ	6	OD1	2.9032
45	9	NZ	6	OD1	2.74677
45	9	NZ	6	OD1	2.74677
45	21	NZ	18	OE1	2.75067
45	21	NZ	18	OE2	3.00587
45	22	NZ	25	OE1	2.75666
45	22	NZ	25	OE2	3.01627
45	28	NZ	31	OE1	2.80305
45	28	NZ	24	OE2	3.57957
45	28	NZ	31	OE2	3.00789
45	33	NZ	37	OD1	2.73752
45	33	NZ	37	OD1	2.73752
45	33	NZ	30	OE1	2.77318
45	33	NZ	30	OE2	3.42368
45	34	NZ	30	OE1	2.74206
45	34	NZ	38	OE2	3.61088
45	27	NE	24	OE1	2.86602
45	27	NE	24	OE2	3.98863
45	32	NE	29	OE1	3.7421
45	32	NE	29	OE2	2.86828
45	41	NE	38	OE1	2.80362
45	46	NE	43	OE2	2.98372
45	51	NE	48	OE1	3.00625
45	51	NE	48	OE2	3.59653
45	59	NE	56	OE1	2.75103
45	60	NE	56	OE2	3.98134
45	27	NH1	24	OE1	3.20171
45	27	NH1	24	OE2	2.82157
45	27	NH1	31	OE2	2.78648
45	32	NH1	29	OE1	3.44558
45	32	NH1	29	OE2	2.72124
45	41	NH1	38	OE1	2.92446
45	46	NH1	43	OE2	2.7106
45	51	NH1	48	OE1	3.50664
45	51	NH1	55	OE1	3.92695
45	51	NH1	48	OE2	2.63201
45	57	NH1	58	OE1	2.92779
45	57	NH1	58	OE2	3.67186
45	59	NH1	56	OE1	3.09501
45	60	NH1	53	OE1	3.74311
45	60	NH1	53	OE2	3.14471
45	62	NH1	63	OE1	2.86513
45	62	NH1	63	OE2	3.29221
45	73	NH1	70	OE1	3.01394
45	73	NH1	70	OE2	3.40678
45	10	NH2	14	OE1	2.76524
45	27	NH2	31	OE2	3.51865
45	39	NH2	43	OE1	2.65601
45	41	NH2	45	OE1	3.97801
45	41	NH2	45	OE2	3.08807
45	46	NH2	50	OE1	3.05538
45	46	NH2	50	OE2	2.6586
45	51	NH2	55	OE1	3.00235
45	57	NH2	58	OE1	3.72559
45	57	NH2	58	OE2	3.01274
45	59	NH2	63	OE1	3.94674
45	60	NH2	56	OE2	2.72805
45	62	NH2	63	OE2	3.19007
45	73	NH2	70	OE1	2.67888
46	21	NZ	18	OE1	2.82022
46	21	NZ	18	OE2	3.15916
46	33	NZ	37	OD1	3.12083
46	33	NZ	37	OD1	3.12083
46	34	NZ	30	OE2	3.00211
46	27	NE	24	OE1	2.81413
46	27	NE	24	OE2	2.92686
46	41	NE	38	OE1	3.30759
46	41	NE	38	OE2	2.97973
46	51	NE	48	OE1	2.7872
46	51	NE	48	OE2	3.3994
46	59	NE	56	OE1	2.94076
46	59	NE	56	OE2	3.98626
46	62	NE	69	OE1	2.82484
46	27	NH1	31	OE1	3.5154
46	27	NH1	24	OE2	2.7366
46	27	NH1	31	OE2	2.96071
46	41	NH1	45	OE1	3.1112
46	41	NH1	38	OE2	2.73994
46	51	NH1	48	OE1	3.35457
46	51	NH1	48	OE2	2.78072
46	57	NH1	50	OE2	2.98085
46	59	NH1	55	OE1	3.43932
46	59	NH1	56	OE1	3.23537
46	59	NH1	56	OE2	2.86521
46	62	NH1	69	OE1	2.73388
46	27	NH2	31	OE1	2.69188
46	27	NH2	31	OE2	3.57819
46	32	NH2	29	OE1	2.73564
46	41	NH2	45	OE1	2.87315
46	41	NH2	45	OE2	3.90958
46	57	NH2	53	OE1	3.26121
46	57	NH2	50	OE2	3.61347
46	59	NH2	55	OE1	2.71992
47	21	NZ	25	OE1	3.00135
47	21	NZ	25	OE2	2.7463
47	22	NZ	18	OE1	2.71732
47	33	NZ	37	OD1	3.05777
47	33	NZ	37	OD1	3.05777
47	27	NE	24	OE1	3.14421
47	27	NE	24	OE2	3.12602
47	41	NE	38	OE1	3.31453
47	41	NE	38	OE2	2.80682
47	51	NE	48	OE1	3.42649
47	51	NE	48	OE2	3.10248
47	59	NE	56	OE1	2.78061
47	62	NE	69	OE1	3.31462
47	27	NH1	24	OE2	2.63385
47	27	NH1	31	OE2	2.90424
47	41	NH1	38	OE1	2.81929
47	41	NH1	45	OE1	3.13443
47	41	NH1	38	OE2	3.8324
47	51	NH1	48	OE1	2.82282
47	51	NH1	48	OE2	3.9234
47	57	NH1	50	OE1	2.99438
47	59	NH1	56	OE1	2.86267
47	59	NH1	56	OE2	2.9692
47	62	NH1	69	OE1	2.98239
47	13	NH2	14	OE1	3.29289
47	13	NH2	14	OE2	2.83417
47	27	NH2	31	OE1	3.35188
47	27	NH2	31	OE2	2.85115
47	41	NH2	45	OE1	2.82177
47	57	NH2	50	OE1	3.45361
48	41	NE	38	OE1	3.07065
48	46	NE	43	OE1	2.73614
48	46	NE	43	OE2	3.94223
48	59	NE	56	OE1	2.75178
48	59	NE	56	OE2	3.45285
48	60	NE	56	OE2	2.78143
48	41	NH1	38	OE1	3.16717
48	41	NH1	38	OE2	3.08874
48	46	NH1	43	OE1	3.01908
48	46	NH1	43	OE2	2.80845
48	59	NH1	56	OE1	3.57582
48	59	NH1	56	OE2	2.8213
48	59	NH1	63	OE2	3.90264
48	60	NH1	56	OE2	3.50395
48	62	NH1	55	OE1	2.67808
48	62	NH1	55	OE2	3.68441
48	32	NH2	29	OE1	2.64592
48	41	NH2	45	OE2	3.6819
48	59	NH2	63	OE1	3.91106
48	59	NH2	63	OE2	2.93209
48	62	NH2	55	OE1	3.23556
48	62	NH2	58	OE1	2.83264
48	62	NH2	55	OE2	2.74565
49	28	NZ	23	OE2	2.97062
49	33	NZ	29	OE1	3.6168
49	34	NZ	31	OE1	3.38401
49	34	NZ	30	OE2	3.00764
49	34	NZ	31	OE2	2.78613
49	13	NE	18	OE1	3.52231
49	13	NE	18	OE2	2.94265
49	39	NE	43	OE1	2.91343
49	39	NE	43	OE2	3.68252
49	41	NE	45	OE2	3.30763
49	51	NE	55	OE1	3.04473
49	60	NE	63	OE2	3.95783
49	13	NH1	18	OE2	2.71854
49	32	NH1	29	OE1	2.85747
49	32	NH1	29	OE2	3.78814
49	39	NH1	43	OE1	3.3501
49	39	NH1	43	OE2	3.14508
49	41	NH1	48	OE1	2.88342
49	41	NH1	45	OE2	2.67194
49	41	NH1	48	OE2	3.92509
49	51	NH1	55	OE1	2.80115
49	57	NH1	53	OE1	3.97835
49	57	NH1	53	OE2	3.44655
49	59	NH1	56	OE1	3.38986
49	59	NH1	56	OE2	2.74192
49	27	NH2	24	OE1	2.91707
49	32	NH2	29	OE1	3.39682
49	32	NH2	29	OE2	2.81211
49	41	NH2	48	OE1	3.12574
49	41	NH2	48	OE2	2.77343
49	59	NH2	56	OE1	2.93623
49	59	NH2	56	OE2	3.79203
49	60	NH2	63	OE2	2.88428
50	21	NZ	24	OE1	2.90271
50	21	NZ	24	OE2	3.57072
50	22	NZ	25	OE1	2.90163
50	22	NZ	31	OE1	2.97662
50	22	NZ	31	OE2	2.80203
50	13	NE	14	OE1	3.78683
50	13	NE	14	OE2	2.89861
50	27	NE	30	OE1	3.00046
50	32	NE	29	OE1	3.82314
50	39	NE	43	OE1	3.03028
50	41	NE	38	OE2	3.99722
50	51	NE	48	OE1	3.49917
50	51	NE	48	OE2	2.6869
50	59	NE	56	OE1	2.69304
50	59	NE	56	OE2	3.76385
50	72	NE	69	OE1	2.7462
50	72	NE	69	OE2	3.17485
50	10	NH1	18	OE2	2.7618
50	13	NH1	14	OE1	2.81118
50	13	NH1	14	OE2	3.36762
50	27	NH1	30	OE1	3.07138
50	39	NH1	43	OE1	2.78491
50	41	NH1	38	OE2	2.78912
50	51	NH1	48	OE1	2.72792
50	51	NH1	48	OE2	3.4803
50	59	NH1	56	OE1	3.22245
50	59	NH1	55	OE2	3.05191
50	59	NH1	56	OE2	2.77334
50	60	NH1	53	OE1	2.952
50	60	NH1	53	OE2	3.73632
50	72	NH1	69	OE1	3.46464
50	72	NH1	69	OE2	3.02433
50	10	NH2	18	OE2	2.69654
50	32	NH2	29	OE1	2.8353
50	32	NH2	29	OE2	3.8712
50	51	NH2	55	OE1	2.92669
50	59	NH2	55	OE2	2.86605
50	60	NH2	53	OE1	2.77979
50	64	NH2	63	OE2	3.99658
51	21	NZ	24	OE1	2.71529
51	21	NZ	24	OE2	3.22008
51	34	NZ	31	OE2	2.84899
51	10	NE	6	OD1	3.61156
51	10	NE	6	OD1	3.61156
51	27	NE	30	OE1	3.99895
51	51	NE	55	OE1	3.47337
51	10	NH1	6	OD1	2.92943
51	10	NH1	6	OD1	2.92943
51	13	NH1	18	OE1	2.97782
51	13	NH1	18	OE2	2.94014
51	32	NH1	29	OE1	3.61252
51	41	NH1	38	OE1	2.96118
51	51	NH1	48	OE1	2.73777
51	57	NH1	53	OE1	3.90475
51	57	NH1	53	OE2	3.87454
51	13	NH2	18	OE1	2.74115
51	13	NH2	18	OE2	3.88904
51	51	NH2	48	OE1	2.76891
51	60	NH2	56	OE2	2.88115
51	73	NH2	69	OE1	2.89634
52	9	NZ	6	OD1	3.60055
52	9	NZ	6	OD1	3.60055
52	28	NZ	25	OE1	2.84031
52	28	NZ	25	OE2	3.16667
52	34	NZ	31	OE2	2.93086
52	27	NE	24	OE1	2.8374
52	27	NE	24	OE2	3.40956
52	46	NE	43	OE2	3.39905
52	51	NE	48	OE1	2.87925
52	51	NE	48	OE2	3.69509
52	57	NE	53	OE2	2.86287
52	59	NE	56	OE1	3.77735
52	59	NE	56	OE2	2.77548
52	60	NE	56	OE1	2.90049
52	62	NE	58	OE1	2.97276
52	62	NE	58	OE2	3.1069
52	27	NH1	24	OE1	2.86965
52	46	NH1	43	OE1	3.5386
52	46	NH1	43	OE2	2.59825
52	51	NH1	48	OE1	3.45169
52	51	NH1	48	OE2	2.73068
52	57	NH1	53	OE2	3.28987
52	59	NH1	56	OE1	2.74888
52	59	NH1	56	OE2	3.12849
52	60	NH1	56	OE1	2.77956
52	62	NH1	58	OE2	3.41828
52	59	NH2	63	OE1	2.97468
53	9	NZ	6	OD1	3.62181
53	9	NZ	6	OD1	3.62181
53	28	NZ	25	OE2	2.9781
53	33	NZ	30	OE1	2.82394
53	33	NZ	30	OE2	3.11496
53	34	NZ	31	OE1	2.73111
53	34	NZ	31	OE2	3.51831
53	27	NE	24	OE1	3.18086
53	46	NE	43	OE1	2.9775
53	46	NE	43	OE2	3.68015
53	51	NE	48	OE1	2.83196
53	51	NE	48	OE2	3.64826
53	57	NE	53	OE1	3.58179
53	59	NE	56	OE2	2.98137
53	62	NE	58	OE2	2.6975
53	27	NH1	24	OE1	2.78047
53	32	NH1	29	OE1	3.00066
53	46	NH1	43	OE1	2.90031
53	51	NH1	48	OE1	3.63785
53	51	NH1	48	OE2	2.84337
53	57	NH1	53	OE1	2.85114
53	59	NH1	56	OE1	3.31916
53	59	NH1	56	OE2	2.79057
53	62	NH1	58	OE2	3.43319
53	46	NH2	50	OE2	2.92635
53	51	NH2	55	OE1	3.71153
53	51	NH2	55	OE2	2.90656
54	21	NZ	25	OE1	2.63043
54	22	NZ	23	OE2	2.80025
54	28	NZ	25	OE2	3.68043
54	28	NZ	29	OE2	2.6254
54	33	NZ	30	OE1	2.72907
54	33	NZ	30	OE2	3.86173
54	34	NZ	31	OE2	3.19367
54	10	NE	14	OE2	2.84165
54	27	NE	24	OE1	2.71947
54	27	NE	24	OE2	3.89626
54	41	NE	38	OE1	2.82647
54	41	NE	45	OE1	3.87873
54	41	NE	38	OE2	3.44252
54	51	NE	48	OE1	2.87236
54	51	NE	48	OE2	3.59965
54	57	NE	69	OE1	2.74322
54	57	NE	69	OE2	3.46553
54	59	NE	56	OE1	3.61032
54	59	NE	56	OE2	2.96067
54	60	NE	56	OE2	3.99515
54	64	NE	65	OE2	2.74398
54	10	NH1	14	OE2	2.85536
54	27	NH1	24	OE1	2.97716
54	27	NH1	31	OE1	3.7463
54	27	NH1	24	OE2	2.77308
54	32	NH1	29	OE1	2.86893
54	32	NH1	29	OE2	3.32315
54	39	NH1	43	OE1	3.25786
54	39	NH1	43	OE2	3.31371
54	41	NH1	38	OE1	3.6964
54	41	NH1	38	OE2	2.74686
54	46	NH1	50	OE1	3.98307
54	46	NH1	50	OE2	2.87803
54	51	NH1	48	OE1	3.4752
54	51	NH1	48	OE2	2.71018
54	57	NH1	69	OE1	3.24535
54	57	NH1	58	OE2	3.90464
54	57	NH1	69	OE2	3.18464
54	59	NH1	63	OE1	2.76571
54	59	NH1	56	OE2	2.76187
54	59	NH1	63	OE2	3.42731
54	60	NH1	53	OE1	3.57913
54	60	NH1	53	OE2	2.8817
54	62	NH1	58	OE1	2.89074
54	64	NH1	65	OE2	2.7964
54	73	NH1	70	OE1	2.86636
54	73	NH1	70	OE2	3.70434
54	27	NH2	31	OE1	2.86961
54	32	NH2	29	OE1	3.75165
54	32	NH2	29	OE2	2.76268
54	39	NH2	43	OE2	2.74859
54	41	NH2	45	OE1	2.7427
54	41	NH2	45	OE2	3.29878
54	46	NH2	50	OE1	3.02447
54	46	NH2	50	OE2	2.75767
54	51	NH2	55	OE1	3.6278
54	51	NH2	55	OE2	2.83149
54	57	NH2	58	OE2	2.79196
54	59	NH2	63	OE1	3.40697
54	59	NH2	63	OE2	2.70943
54	60	NH2	53	OE1	2.87493
54	60	NH2	53	OE2	3.58741
54	62	NH2	58	OE1	2.70867
54	73	NH2	70	OE1	2.96319
54	73	NH2	70	OE2	2.95724
55	27	NE	24	OE1	3.91792
55	27	NE	24	OE2	2.83165
55	41	NE	38	OE1	2.75011
55	41	NE	38	OE2	2.98464
55	57	NE	69	OE1	3.84037
55	57	NE	58	OE2	3.72183
55	57	NE	69	OE2	2.84608
55	59	NE	56	OE1	3.59211
55	59	NE	56	OE2	2.74164
55	27	NH1	24	OE1	2.94604
55	27	NH1	31	OE1	3.17657
55	27	NH1	24	OE2	3.31856
55	27	NH1	31	OE2	2.92433
55	39	NH1	43	OE1	2.9142
55	41	NH1	38	OE1	3.18716
55	41	NH1	45	OE1	3.61286
55	41	NH1	45	OE2	3.39772
55	46	NH1	50	OE2	2.99628
55	57	NH1	69	OE1	3.07667
55	57	NH1	69	OE2	3.55458
55	59	NH1	56	OE1	2.89056
55	59	NH1	56	OE2	3.49116
55	60	NH1	53	OE2	3.67779
55	27	NH2	31	OE1	2.83917
55	27	NH2	31	OE2	3.78683
55	39	NH2	43	OE1	3.02154
55	39	NH2	43	OE2	2.9034
55	41	NH2	45	OE2	2.69608
55	46	NH2	50	OE2	2.76415
55	57	NH2	58	OE1	3.17857
55	57	NH2	58	OE2	2.82092
55	60	NH2	53	OE2	2.7785
56	22	NZ	18	OE2	2.79016
56	28	NZ	24	OE1	2.87018
56	27	NE	30	OE1	2.89452
56	32	NE	29	OE1	3.03742
56	41	NE	38	OE1	3.30565
56	51	NE	48	OE1	2.74571
56	51	NE	48	OE2	3.22108
56	57	NE	53	OE2	2.73483
56	59	NE	56	OE1	2.8929
56	59	NE	56	OE2	3.65203
56	60	NE	56	OE2	2.99875
56	64	NE	58	OE2	2.88789
56	27	NH1	30	OE1	2.85179
56	27	NH1	31	OE1	3.39767
56	32	NH1	29	OE1	3.27728
56	32	NH1	29	OE2	2.86069
56	41	NH1	38	OE1	2.88992
56	41	NH1	38	OE2	3.14744
56	51	NH1	48	OE1	3.69073
56	51	NH1	48	OE2	2.63737
56	57	NH1	53	OE2	2.79979
56	59	NH1	56	OE1	3.54153
56	59	NH1	56	OE2	2.75418
56	60	NH1	56	OE2	3.14006
56	64	NH1	58	OE2	3.13462
56	27	NH2	31	OE1	2.85779
56	41	NH2	45	OE1	3.94294
56	41	NH2	45	OE2	3.12952
56	51	NH2	55	OE1	2.85308
57	22	NZ	25	OE1	2.73936
57	33	NZ	37	OD1	3.27266
57	33	NZ	37	OD1	3.27266
57	34	NZ	31	OE1	2.93478
57	34	NZ	31	OE2	2.82641
57	74	NZ	69	OE1	3.54062
57	74	NZ	69	OE2	2.87978
57	13	NE	14	OE2	2.87294
57	27	NE	31	OE1	3.91309
57	46	NE	50	OE1	3.61246
57	46	NE	50	OE2	3.38545
57	51	NE	48	OE2	2.73068
57	59	NE	56	OE1	2.86046
57	59	NE	56	OE2	3.58878
57	13	NH1	14	OE2	3.09694
57	27	NH1	30	OE2	3.97521
57	46	NH1	50	OE1	2.67724
57	46	NH1	53	OE1	2.668
57	46	NH1	50	OE2	3.79796
57	51	NH1	48	OE1	2.955
57	51	NH1	48	OE2	3.09771
57	59	NH1	56	OE1	3.54523
57	59	NH1	56	OE2	2.75575
57	13	NH2	6	OD1	3.57535
57	13	NH2	6	OD1	3.57535
57	27	NH2	31	OE1	2.73814
57	27	NH2	30	OE2	2.9665
57	46	NH2	53	OE1	3.44641
57	57	NH2	53	OE2	3.46416
57	64	NH2	65	OE2	2.86099
58	34	NZ	31	OE1	2.87283
58	34	NZ	31	OE2	2.82775
58	13	NE	14	OE2	2.99611
58	41	NE	45	OE2	2.7802
58	46	NE	50	OE2	3.98668
58	51	NE	48	OE1	3.8889
58	51	NE	48	OE2	2.72593
58	64	NE	65	OE2	3.71665
58	13	NH1	14	OE1	3.93089
58	13	NH1	14	OE2	2.91129
58	27	NH1	30	OE1	3.70625
58	27	NH1	30	OE2	3.28075
58	41	NH1	45	OE2	3.81334
58	46	NH1	53	OE1	3.61182
58	46	NH1	50	OE2	2.76226
58	46	NH1	53	OE2	2.71726
58	51	NH1	48	OE1	2.87238
58	51	NH1	48	OE2	3.19396
58	57	NH1	50	OE1	3.99627
58	13	NH2	6	OD1	3.78643
58	13	NH2	6	OD1	3.78643
58	27	NH2	30	OE1	3.05155
58	27	NH2	30	OE2	3.96725
58	46	NH2	53	OE1	3.06812
58	46	NH2	53	OE2	3.63162
58	64	NH2	65	OE2	2.84618
59	9	NZ	6	OD1	3.25913
59	9	NZ	6	OD1	3.25913
59	33	NZ	29	OE1	2.80245
59	33	NZ	30	OE1	2.7914
59	10	NE	14	OE2	2.77027
59	27	NE	31	OE2	2.87692
59	32	NE	29	OE1	3.3265
59	32	NE	29	OE2	3.16481
59	41	NE	38	OE1	3.29816
59	41	NE	38	OE2	3.33032
59	46	NE	43	OE1	3.10149
59	51	NE	55	OE1	2.9549
59	59	NE	56	OE1	3.50207
59	59	NE	56	OE2	2.70175
59	72	NE	69	OE1	3.1288
59	72	NE	69	OE2	3.11024
59	10	NH1	14	OE2	3.29293
59	27	NH1	31	OE1	3.37558
59	27	NH1	31	OE2	2.99492
59	32	NH1	37	OD1	2.85945
59	32	NH1	37	OD1	2.85945
59	32	NH1	29	OE1	2.74304
59	32	NH1	29	OE2	3.80211
59	39	NH1	43	OE1	2.84378
59	41	NH1	38	OE2	2.87226
59	46	NH1	43	OE1	3.01396
59	46	NH1	43	OE2	3.77692
59	51	NH1	55	OE1	3.27396
59	51	NH1	55	OE2	2.99044
59	59	NH1	56	OE1	2.7769
59	59	NH1	63	OE1	3.78038
59	59	NH1	56	OE2	3.43607
59	60	NH1	56	OE1	3.80252
59	60	NH1	53	OE2	2.86128
59	72	NH1	69	OE1	3.35267
59	72	NH1	69	OE2	3.98023
59	27	NH2	23	OE2	2.87672
59	32	NH2	37	OD1	3.45005
59	32	NH2	37	OD1	3.45005
59	39	NH2	43	OE1	2.76277
59	41	NH2	45	OE2	3.58494
59	59	NH2	63	OE1	2.77434
59	60	NH2	53	OE1	3.02673
59	60	NH2	53	OE2	2.81761
60	74	NZ	70	OE1	2.69894
60	74	NZ	70	OE2	3.28368
[truncated: 38 more rows]

## Sheet: Table S9
Table S9. Distances indicating the presence of cation-pi interactions in the final ensemble
	Residue 1		Residue 2		distances [A] (PHE|TYR/TRP atom to ARG/LYS atom)
MODEL	Type	position	type	position	Ring plane to CZ/NZ	Ring plane to NE/CE	CD1 to NZ/CZ	CD2/CH2 to NZ/CZ	CZ/CE2 to NZ/CZ
1	TYR	61	ARG	57	5.027	4.683	5.446	5.171	5.979
1	TYR	61	ARG	64	3.398	3.544	5.998	4.633	4.5
5	TRP	17	LYS	21	2.849	3.193	4.924	3.564	3.837
5	PHE	42	ARG	39	3.697	3.809	4.291	3.821	4.915
6	PHE	42	ARG	41	4.163	4.589	4.63	5.121	4.323
7	PHE	42	ARG	46	3.608	3.383	3.707	4.426	4.075
8	PHE	16	ARG	13	2.055	1.338	5.942	3.743	4.912
8	PHE	42	ARG	39	2.385	2.202	3.731	5.797	4.651
9	PHE	16	ARG	13	4.301	4.407	4.555	5.105	5.602
9	PHE	16	LYS	5	2.586	3.338	5.238	4.235	3.497
10	PHE	42	ARG	46	4.097	4.392	4.845	5.905	4.785
10	TYR	61	ARG	64	3.607	3.759	4.215	5.862	5.525
11	PHE	16	ARG	13	4.333	5.25	4.925	4.405	4.656
11	PHE	42	ARG	46	4.017	4.068	4.755	4.067	4.286
11	TYR	61	ARG	64	4.334	5.277	4.631	4.552	4.43
12	TRP	17	LYS	21	3.65	3.681	5.258	3.725	3.974
12	TYR	61	ARG	64	3.486	4.056	4.17	3.583	3.822
13	PHE	42	ARG	46	5.08	4.985	5.149	5.485	5.261
14	TYR	61	ARG	62	2.85	3.074	3.934	5.228	3.756
15	PHE	42	ARG	46	0.309	0.909	5.888	3.47	5.003
17	PHE	16	ARG	13	3.376	3.57	4.276	3.594	3.702
22	PHE	16	ARG	13	3.87	3.829	4.41	3.913	4.793
23	TRP	17	LYS	21	3.52	3.395	4.484	4.048	3.806
23	PHE	42	ARG	41	3.827	4.468	5.162	5.317	4.076
25	PHE	42	ARG	41	3.504	4.176	4.066	4.642	3.623
26	TYR	61	ARG	64	3.79	4.222	3.81	4.443	4.624
27	TYR	61	ARG	64	3.099	3.394	4.631	3.924	3.294
28	TRP	17	LYS	21	3.112	3.126	5.588	5.968	4.924
29	TRP	17	ARG	13	4.197	4.174	5.682	4.194	4.532
30	PHE	42	ARG	39	2.745	2.693	5.304	3.557	4.249
32	TYR	61	ARG	60	3.14	4.159	5.015	5.691	3.887
33	TRP	17	LYS	21	3.512	3.345	5.894	5.958	5.159
35	PHE	42	ARG	46	3.973	4.511	4.208	4.347	5.008
36	PHE	16	ARG	13	3.282	3.463	3.501	3.484	3.729
37	PHE	42	ARG	41	4.157	5.237	4.467	4.344	4.375
37	PHE	42	ARG	46	3.648	2.864	3.764	4.68	4.993
39	PHE	42	ARG	41	3.81	4.808	4.572	5.801	4.607
40	PHE	42	ARG	39	4.292	4.677	4.788	4.29	5.082
41	PHE	16	ARG	13	2.774	2.987	3.216	4.818	4.244
43	TYR	61	ARG	64	4.418	5.47	4.836	5.859	5.068
45	TRP	17	ARG	13	3.519	3.772	4.006	4.812	3.966
46	PHE	42	ARG	46	4.103	4.506	4.124	4.624	4.428
47	TRP	17	ARG	13	3.629	3.384	4.044	4.67	3.729
47	PHE	42	ARG	46	3.931	3.079	4.346	5.328	4.393
50	PHE	16	LYS	9	3.626	4.828	5.161	4.063	4.298
54	TRP	17	ARG	10	3.217	3.293	4.435	3.536	3.384
54	TYR	61	ARG	57	4.089	5.062	4.361	4.19	4.692
55	TYR	61	ARG	57	3.467	4.293	4.146	3.707	4.834
56	PHE	42	ARG	46	2.528	3.152	4.893	5.329	3.364
58	PHE	42	ARG	39	3.812	4.399	4.098	4.814	5.389
59	TYR	61	ARG	64	3.111	3.488	3.824	4.344	3.239
60	TYR	61	ARG	64	3.853	3.879	4.732	4.999	3.944

## Sheet: Table S10
Table S10. Sequences producing significant alignments for NCBI BLASTP on the Drebrin SAH sequence
Protein	Isoform	Scientific name	Taxid	Identical percentage
drebrin	1	Myotis myotis	51298	100.00
drebrin	1	Rhinolophus ferrumequinum	59479	100.00
drebrin	isoform X7	Pan troglodytes	9598	100.00
drebrin	isoform X1	Odocoileus virginianus texanus	9880	100.00
drebrin	isoform X6	Halichoerus grypus	9711	100.00
drebrin	isoform X4	Phoca vitulina	9720	100.00
drebrin	isoform X7	Phyllostomus discolor	89673	100.00
drebrin	isoform X8	Phyllostomus discolor	89673	100.00
drebrin	isoform X7	Artibeus jamaicensis	9417	100.00
drebrin	isoform X2	Elephas maximus indicus	99487	100.00
drebrin	1	Rousettus aegyptiacus	9407	100.00
drebrin	isoform X3	Phyllostomus hastatus	9423	100.00
drebrin	isoform X4	Oryctolagus cuniculus	9986	100.00
drebrin	isoform X3	Oryctolagus cuniculus	9986	100.00
drebrin	isoform X4	Sus scrofa	9823	100.00
drebrin	isoform X3	Delphinus delphis	9728	100.00
drebrin		Pontoporia blainvillei	48723	100.00
drebrin	isoform X4	Sturnira hondurensis	192404	100.00
drebrin	isoform X3	Canis lupus familiaris	9615	100.00
unnamed	protein product	Gulo gulo	48420	100.00
drebrin	isoform X6	Saccopteryx bilineata	59482	100.00
drebrin	isoform X3	Chlorocebus sabaeus	60711	100.00
drebrin	isoform X6	Saccopteryx leptura	249018	100.00
drebrin	isoform X4	Trachypithecus francoisi	54180	100.00
drebrin	isoform X3	Macaca mulatta	9544	100.00
drebrin	isoform X3	Macaca fascicularis	9541	100.00
drebrin	isoform X3	Diceros bicornis minor	77932	100.00
drebrin	isoform X3	Macaca nemestrina	9545	100.00
drebrin	1	Rhinolophus ferrumequinum	59479	100.00
drebrin	isoform X6	Oryctolagus cuniculus	9986	100.00
drebrin		Neophocaena asiaeorientalis asiaeorientalis	1706337	100.00
drebrin	isoform X9	Phyllostomus discolor	89673	100.00
drebrin	isoform X3	Pan paniscus	9597	100.00
drebrin	isoform X3	Papio anubis	9555	100.00
drebrin	isoform X3	Nomascus leucogenys	61853	100.00
drebrin	isoform X1	Pan troglodytes	9598	100.00
drebrin	isoform X3	Ochotona princeps	9978	100.00
drebrin	isoform X3	Hylobates moloch	81572	100.00
drebrin	isoform X4	Pan paniscus	9597	100.00
drebrin	isoform g	Homo sapiens	9606	100.00
drebrin	isoform X3	Kogia breviceps	27615	100.00
drebrin	isoform X5	Saimiri boliviensis boliviensis	39432	100.00
drebrin	isoform X2	Odocoileus virginianus texanus	9880	100.00
drebrin	isoform X4	Nyctereutes procyonoides	34880	100.00
drebrin	isoform X5	Pan troglodytes	9598	100.00
drebrin	isoform X3	Lagenorhynchus obliquidens	90247	100.00
Drebrin		Camelus dromedarius	9838	100.00
drebrin	isoform X3	Sapajus apella	9515	100.00
drebrin		Felis catus	9685	100.00
drebrin	isoform X2	Homo sapiens	9606	100.00
drebrin	1, isoform CRA_d	Homo sapiens	9606	100.00
DBN1		Cervus elaphus hippelaphus	46360	100.00
drebrin	isoform X4	Pongo abelii	9601	100.00
Drebrin		Myotis davidii	225400	100.00
drebrin	isoform X2	Phocoena sinus	42100	100.00
drebrin	isoform X2	Cebus imitator	2715852	100.00
drebrin	isoform X2	Diceros bicornis minor	77932	100.00
drebrin	isoform X2	Homo sapiens	9606	100.00
Drebrin		Eschrichtius robustus	9764	100.00
drebrin	isoform X4	Tursiops truncatus	9739	100.00
drebrin	isoform X5	Tursiops truncatus	9739	100.00
drebrin	isoform X3	Gorilla gorilla gorilla	9595	100.00
drebrin	isoform X3	Piliocolobus tephrosceles	591936	100.00
drebrin		Vulpes vulpes	9627	100.00
drebrin	isoform X3	Rhinopithecus roxellana	61622	100.00
drebrin	isoform X6	Pan troglodytes	9598	100.00
drebrin	isoform X5	Pongo abelii	9601	100.00
drebrin	isoform X2	Rhinopithecus roxellana	61622	100.00
drebrin	isoform X3	Ochotona curzoniae	130825	100.00
drebrin		Myotis lucifugus	59463	100.00
drebrin	1, isoform CRA_b	Homo sapiens	9606	100.00
drebrin	isoform X2	Pongo abelii	9601	100.00
drebrin	isoform X5	Lagenorhynchus obliquidens	90247	100.00
drebrin	isoform X5	Phoca vitulina	9720	100.00
drebrin	isoform X2	Trichechus manatus latirostris	127582	100.00
drebrin	isoform X4	Macaca fascicularis	9541	100.00
drebrin	isoform X2	Piliocolobus tephrosceles	591936	100.00
drebrin	isoform X8	Artibeus jamaicensis	9417	100.00
drebrin	isoform X1	Ochotona princeps	9978	100.00
drebrin	isoform X2	Panthera tigris	9694	100.00
drebrin	isoform X2	Panthera leo	9689	100.00
drebrin	isoform X5	Gorilla gorilla gorilla	9595	100.00
drebrin	isoform X5	Halichoerus grypus	9711	100.00
drebrin	isoform X3	Phoca vitulina	9720	100.00
drebrin	isoform X2	Ochotona princeps	9978	100.00
drebrin		Erinaceus europaeus	9365	100.00
